# Supplementary material for: Decoding the Mechanism of Shen Qi Sha Bai Decoction in Treating Acute Myeloid Leukemia Based on Network Pharmacology and Molecular Docking
Source: Front Cell Dev Biol. 2021 Dec 20;9:796757. doi: 10.3389/fcell.2021.796757 (PMC8720969; doi:10.3389/fcell.2021.796757)
Supplement: Supplementary file 1 [file Table2.XLSX]

## Sheet: Table S2
Supplementory Table S2: potential targets related to active ingredients
Gene symbol	Description
PGR	Progesterone receptor (Fragment)
NR3C2	Uncharacterized protein NR3C2 (Fragment)
PTGS1	Prostaglandin G/H synthase 1
DRD1	Dopamine D1 receptor
CHRM3	Muscarinic acetylcholine receptor M3
CHRM1	Muscarinic acetylcholine receptor M1
ESR1	Estrogen receptor alpha splice variant (Fragment)
SCN5A	Sodium channel protein type 5 subunit alpha (HH1) (Sodium channel protein cardiac muscle subunit alpha) (Sodium channel protein type V subunit alpha) (Voltage-gated sodium channel subunit alpha Nav1.5)
CHRM5	Muscarinic acetylcholine receptor M5
PTGS2	Cyclooxygenase-2 (EC 1.14.99.1) (Fragment)
CHRM4	Muscarinic acetylcholine receptor M4
RXRA	Retinoic acid receptor RXR-alpha (Fragment)
OPRD1	Delta opioid receptor 1 variant (Delta-type opioid receptor)
HRH1	Histamine H1 receptor (H1R) (HH1R)
SLC6A2	SLC6A2 protein (Fragment)
ADRA1A	Alpha-1A adrenergic receptor
CHRM2	Muscarinic acetylcholine receptor M2
ADRA1B	Alpha-1B adrenergic receptor (Alpha-1B adrenoreceptor) (Alpha-1B adrenoceptor)
SLC6A3	Dopamine transporter (Fragment)
ADRB2	Beta-2 adrenergic receptor (Fragment)
ADRA1D	Alpha-1D adrenergic receptor
SLC6A4	Sodium-dependent serotonin transporter (Fragment)
OPRM1	Mutant opioid receptor mu (Fragment)
GABRA1	Gamma-aminobutyric acid receptor subunit alpha-1 (GABA(A) receptor subunit alpha-1)
HSP90AA1	HSP90AA1 protein (Fragment)
NCOA2	Nuclear receptor coactivator 2 (Fragment)
PKIA	cAMP-dependent protein kinase inhibitor alpha
ADH1C	Alcohol dehydrogenase 1C (Fragment)
IGHG1	Immunoglobulin heavy constant gamma 1 (Ig gamma-1 chain C region) (Ig gamma-1 chain C region EU) (Ig gamma-1 chain C region KOL) (Ig gamma-1 chain C region NIE)
NCOA1	Nuclear receptor coactivator 1
ADRA2A	Alpha-2A adrenergic receptor
AKR1B1	Aldose reductase
PLAU	Urokinase-type plasminogen activator (U-plasminogen activator) (uPA) (EC 3.4.21.73) [Cleaved into: Urokinase-type plasminogen activator long chain A; Urokinase-type plasminogen activator short chain A; Urokinase-type plasminogen activator chain B]
LTA4H	Leukotriene A-4 hydrolase (cDNA FLJ51712, moderately similar to Leukotriene A-4 hydrolase)
MAOB	Amine oxidase [flavin-containing] B (EC 1.4.3.4) (Monoamine oxidase type B) (MAO-B)
MAOA	Amine oxidase [flavin-containing] A (EC 1.4.3.4) (Monoamine oxidase type A) (MAO-A)
CTRB1	Chymotrypsinogen B (Fragment)
ADRB1	Beta-1 adrenergic receptor
KCNH2	KCNH2 protein
CHRNA2	Neuronal acetylcholine receptor subunit alpha-2
BCL2	Apoptosis regulator Bcl-2
BAX	Apoptosis regulator BAX (Fragment)
CASP9	Caspase-9 (Fragment)
JUN	Transcription factor AP-1 (Activator protein 1) (AP1) (Proto-oncogene c-Jun) (V-jun avian sarcoma virus 17 oncogene homolog) (p39)
CASP3	Caspase-3 (Fragment)
CASP8	Caspase-8 (Fragment)
PRKCA	PRKCA protein (Fragment)
PON1	Paraoxonase 1 (Fragment)
MAP2	Microtubule-associated protein 2 (MAP-2)
AR	Androgen receptor isoform 1 transcript variant 1
PPARG	Peroxisome proliferator-activated receptor gamma (PPAR-gamma) (Nuclear receptor subfamily 1 group C member 3) (Fragment)
DPP4	Dipeptidyl peptidase 4
PRSS1	Protease serine 1 (EC 3.4.21.4) (Fragment)
HTR	Thrombin receptor (Fragment)
MMP3	Matrix metalloproteinase (EC 3.4.24.-)
F7	Coagulation factor VII (EC 3.4.21.21) (Proconvertin) (Serum prothrombin conversion accelerator) (SPCA) (Eptacog alfa) [Cleaved into: Factor VII light chain; Factor VII heavy chain]
ACHE	Acetylcholinesterase (AChE) (EC 3.1.1.7)
RELA	Transcription factor p65 (Fragment)
EGFR	Receptor protein-tyrosine kinase (EC 2.7.10.1)
AKT1	RAC-alpha serine/threonine-protein kinase (Fragment)
VEGFA	Vascular endothelial growth factor A
CCND1	Cyclin D1 (Fragment)
BCL2L1	Bcl-2-like protein 1 (Fragment)
FOS	Proto-oncogene c-Fos (Fragment)
CDKN1A	Cyclin-dependent kinase inhibitor 1
EIF6	Eukaryotic translation initiation factor 6
MMP2	72 kDa type IV collagenase (Fragment)
MMP9	Matrix metalloproteinase-9
MAPK1	Mitogen-activated protein kinase (EC 2.7.11.24)
IL10RB	Interleukin-10 receptor subunit beta (Fragment)
EGF	Pro-epidermal growth factor (EGF) [Cleaved into: Epidermal growth factor (Urogastrone)]
RB1	Retinoblastoma-associated protein (p105-Rb) (pRb) (Rb) (pp110)
TNFSF15	Tumor necrosis factor ligand superfamily member 15
IL6	Interleukin 6 (Fragment)
AHSA1	Activator of 90 kDa heat shock protein ATPase homolog 1 (Fragment)
TP63	Cellular tumor antigen p53
ELK1	ETS domain-containing protein Elk-1
NFKBIA	NF-kappa-B inhibitor alpha
POR	NADPH--cytochrome P450 reductase
ODC1	Ornithine decarboxylase (ODC) (EC 4.1.1.17)
TOP1	DNA topoisomerase 1 (EC 5.99.1.2) (DNA topoisomerase I)
RAF1	V-raf-1 murine leukemia viral oncogene-like protein 1 isoform 3 (Fragment)
SOD1	Superoxide dismutase [Cu-Zn] (EC 1.15.1.1) (Superoxide dismutase 1) (hSod1)
MMP1	Matrix metalloproteinase 1 (Fragment)
HIF1A	Hypoxia-inducible factor 1-alpha
STAT1	Signal transducer and activator of transcription 1-alpha/beta (Transcription factor ISGF-3 components p91/p84)
RUNX1T1	Protein CBFA2T1
CDK1	Cyclin-dependent kinase 1 (Fragment)
HSPA5	Endoplasmic reticulum chaperone BiP
ERBB2	Receptor tyrosine-protein kinase erbB-2
ACACA	Alternative protein ACACA
HMOX1	Heme oxygenase 1 (Fragment)
CYP3A4	Cytochrome P450 3A4 (Fragment)
CYP1A2	Cytochrome P450 1A2 (EC 1.14.14.1) (CYPIA2) (Cholesterol 25-hydroxylase) (Cytochrome P(3)450) (Cytochrome P450 4) (Cytochrome P450-P3)
CAV1	Alternative protein CAV1
MYC	V-myc myelocytomatosis viral oncogene homolog (Fragment)
F3	Tissue factor (TF) (Coagulation factor III) (Thromboplastin) (CD antigen CD142)
GJA1	Gap junction alpha-1 protein
CYP1A1	Cytochrome P450 1A1 (EC 1.14.14.1) (CYPIA1) (Cytochrome P450 form 6) (Cytochrome P450-C) (Cytochrome P450-P1)
ICAM1	Intercellular adhesion molecule 1 (ICAM-1) (Major group rhinovirus receptor) (CD antigen CD54)
IL1B	Multifunctional fusion protein [Includes: Interleukin-1; Interleukin-1 beta] (Fragment)
CCL2	C-C motif chemokine 2
SELE	E-selectin
VCAM1	Vascular cell adhesion protein 1 (V-CAM 1) (VCAM-1) (INCAM-100) (CD antigen CD106)
PTGER3	Prostaglandin E2 receptor EP3 subtype (PGE receptor EP3 subtype) (PGE2 receptor EP3 subtype) (PGE2-R) (Prostanoid EP3 receptor)
IL8RA	Interleukin-8 receptor type A (Fragment)
PRKCB	Protein kinase C beta type (Fragment)
BIRC5	Baculoviral IAP repeat-containing protein 5 (Fragment)
DUOX2	Dual oxidase 2 (Fragment)
NOS3	Nitric oxide synthase, endothelial (EC 1.14.13.39) (Constitutive NOS) (cNOS) (EC-NOS) (Endothelial NOS) (eNOS) (NOS type III) (NOSIII)
HSPB1	Heat shock protein beta-1
SULT1E1	Sulfotransferase 1E1
MGAM	Maltase-glucoamylase, intestinal (Fragment)
IL2	Interleukin-2 (IL-2) (T-cell growth factor) (TCGF) (Aldesleukin)
NR1I2	PAR2 (Fragment)
CYP1B1	Cytochrome P450 1B1 (EC 1.14.14.1) (CYPIB1)
CCNB1	G2/mitotic-specific cyclin-B1 (Fragment)
PLAT	Tissue-type plasminogen activator (t-PA) (t-plasminogen activator) (tPA) (EC 3.4.21.68) (Alteplase) (Reteplase) [Cleaved into: Tissue-type plasminogen activator chain A; Tissue-type plasminogen activator chain B]
THBD	Thrombomodulin
SERPINE1	Plasminogen activator inhibitor 1
COL1A1	Collagen alpha-1(I) chain (Alpha-1 type I collagen)
IFNGR1	Interferon gamma receptor 1 (IFN-gamma receptor 1) (IFN-gamma-R1) (CDw119) (Interferon gamma receptor alpha-chain) (IFN-gamma-R-alpha) (CD antigen CD119)
ALOX5	LOX-5 splice variant
IL1A	Interleukin-1 alpha
MPO	Myeloperoxidase (MPO) (EC 1.11.2.2) [Cleaved into: Myeloperoxidase; 89 kDa myeloperoxidase; 84 kDa myeloperoxidase; Myeloperoxidase light chain; Myeloperoxidase heavy chain]
TOP2A	DNA topoisomerase 2-alpha (Fragment)
NCF1	Neutrophil cytosol factor 1 (Fragment)
ABCG2	ATP-binding cassette sub-family G member 2 (Multi drug resistance efflux transport ATP-binding cassette sub-family G (WHITE) member 2) (Fragment)
HAS2	Hyaluronan synthase 2 (EC 2.4.1.212) (Hyaluronate synthase 2) (Hyaluronic acid synthase 2) (HA synthase 2)
GSTP1	Glutathione S-transferase P
NFE2L2	Nuclear factor erythroid 2-related factor 2 (Fragment)
NQO1	Alternative protein NQO1
PARP1	PARP1 protein (Fragment)
AHR	Alternative protein AHR
PSMD3	26S proteasome non-ATPase regulatory subunit 3 (26S proteasome regulatory subunit RPN3) (26S proteasome regulatory subunit S3) (Proteasome subunit p58)
SLC2A4	Solute carrier family 2, facilitated glucose transporter member 4
COL3A1	Collagen alpha-1(III) chain
CXCL11	Alternative protein CXCL11
CXCL2	C-X-C motif chemokine 2
DCAF5	DDB1- and CUL4-associated factor 5 (Fragment)
NR1I3	Constitutive androstane nuclear receptor
CHEK2	Serine/threonine-protein kinase Chk2 (Fragment)
INSRR	Insulin receptor-related receptor variant (Fragment)
CLDN4	Claudin-4
PPARA	Alternative protein PPARA
PPARD	Alternative protein PPARD
HSF1	Heat shock factor protein 1 (Fragment)
CRP	C-reactive protein
CXCL10	C-X-C motif chemokine 10
CHUK	Conserved helix-loop-helix ubiquitous kinase
SPP1	Osteopontin (Fragment)
RUNX2	Runt-related transcription factor 2
RASSF1	Ras association (RalGDS/AF-6) domain family member 1
E2F1	Transcription factor E2F1 (E2F-1)
E2F2	Transcription factor E2F2 (E2F-2)
ACPP	Prostatic acid phosphatase (PAP) (EC 3.1.3.2) (5'-nucleotidase) (5'-NT) (EC 3.1.3.5) (Ecto-5'-nucleotidase) (Thiamine monophosphatase) (TMPase) [Cleaved into: PAPf39]
CTSD	Cathepsin D
IGFBP3	Insulin-like growth factor-binding protein 3 (Fragment)
IGF2	Insulin-like growth factor 2
CD40LG	CD40 ligand (CD40-L) (Tumor necrosis factor ligand superfamily member 5)
IRF1	Interferon regulatory factor 1 (IRF-1)
ERBB3	Receptor tyrosine-protein kinase erbB-3
DIO1	Iodothyronine deiodinase
PCOLCE	Procollagen C-endopeptidase enhancer 1
NPEPPS	Puromycin-sensitive aminopeptidase (Fragment)
HK2	Hexokinase-2 (EC 2.7.1.1) (Hexokinase type II) (HK II) (Muscle form hexokinase)
RASA1	RASA1 protein (Fragment)
GSTM1	Glutathione S-transferase Mu 1
GSTM2	Glutathione S-transferase Mu 2 (Fragment)
ADRA2B	Alternative protein ADRA2B
CALM1	Calmodulin-1
NOS2	Nitric oxide synthase (EC 1.14.13.39)
CDK2	Cyclin-dependent kinase 2
CHEK1	Serine/threonine-protein kinase Chk1
FASN	FASN protein (Fragment)
FASLG	CD95 ligand
CYP19A1	Cytochrome P450, family 19, subfamily A, polypeptide 1
MAPK14	Mitogen-activated protein kinase 14 (Fragment)
GSK3B	Glycogen synthase kinase-3 beta (GSK-3 beta) (EC 2.7.11.26) (Serine/threonine-protein kinase GSK3B) (EC 2.7.11.1)
IKBKB	Inhibitor of nuclear factor kappa-B kinase subunit beta
MAPK8	Mitogen-activated protein kinase 8 (Fragment)
PPP3CA	Serine/threonine-protein phosphatase (EC 3.1.3.16) (Fragment)
AKR1C3	Aldo-keto reductase family 1 member C3
SLPI	Secretory leukoprotease inhibitor protein (Fragment)
CDK4	Cyclin-dependent kinase 4 (EC 2.7.11.22) (Cell division protein kinase 4) (PSK-J3)
MDM2	E3 ubiquitin-protein ligase Mdm2 (EC 2.3.2.27) (Double minute 2 protein) (Hdm2) (Oncoprotein Mdm2) (RING-type E3 ubiquitin transferase Mdm2) (p53-binding protein Mdm2)
APP	Amyloid beta A4 protein isoform a
PCNA	Proliferating cell nuclear antigen (PCNA) (Cyclin)
CASP7	Caspase-7
MCL1	Induced myeloid leukemia cell differentiation protein Mcl-1
TYR	Tyrosinase (EC 1.14.18.1) (LB24-AB) (Monophenol monooxygenase) (SK29-AB) (Tumor rejection antigen AB)
IL4	Interleukin-4 (IL-4) (B-cell stimulatory factor 1) (BSF-1) (Binetrakin) (Lymphocyte stimulatory factor 1) (Pitrakinra)
XIAP	E3 ubiquitin-protein ligase XIAP (Fragment)
PTGES	Prostaglandin E synthase
NUF2	Kinetochore protein Nuf2 (Fragment)
ADCY2	Adenylyl cyclase type II (Fragment)
MET	Hepatocyte growth factor receptor (HGF receptor) (EC 2.7.10.1) (HGF/SF receptor) (Proto-oncogene c-Met) (Scatter factor receptor) (SF receptor) (Tyrosine-protein kinase Met)
NR3C1	Alternative protein NR3C1
CA2	Carbonic anhydrase 2 (EC 4.2.1.1) (Carbonate dehydratase II) (Carbonic anhydrase C) (CAC) (Carbonic anhydrase II) (CA-II)
ESR2	Estrogen receptor beta splice variant, ERbetaEx. 4L
PYGM	Glycogen phosphorylase, muscle form (EC 2.4.1.1) (Myophosphorylase)
KDR	Vascular endothelial growth factor receptor 2 variant (EC 2.7.10.1) (Fragment)
BBC3	Bcl-2-binding component 3
TEP1	Telomerase protein component 1 (Fragment)
PRKCD	Protein kinase C delta type (EC 2.7.11.13) (Tyrosine-protein kinase PRKCD) (EC 2.7.10.2) (nPKC-delta) [Cleaved into: Protein kinase C delta type regulatory subunit; Protein kinase C delta type catalytic subunit (Sphingosine-dependent protein kinase-1) (SDK1)]
FSD1	Fibronectin type III and SPRY domain-containing protein 1 (Fragment)
RHO	Rhodopsin
FOSL1	Fos-related antigen 1 (Fragment)
FOSL2	Fos-related antigen 2 (Fragment)
CYCS	Cytochrome c (Fragment)
ALOX12	Arachidonate 12-lipoxygenase, 12S-type (Fragment)
NFATC1	Alternative protein NFATC1
TDRD7	Tudor domain-containing protein 7
EGLN1	Egl nine-like protein 1 transcript variant 2 (Fragment)
NOX5	NADPH oxidase 5 (EC 1.6.3.-)
FABP5	Fatty acid-binding protein 5 (Epidermal-type fatty acid-binding protein) (E-FABP) (Fatty acid-binding protein, epidermal) (Psoriasis-associated fatty acid-binding protein homolog) (PA-FABP)
APOD	Apolipoprotein D (Apo-D) (ApoD)
CCNA2	Cyclin-A2
HTR3A	5-hydroxytryptamine (Serotonin) receptor 3A (Fragment)
MAPK10	Mitogen-activated protein kinase (EC 2.7.11.24)
GRIA2	Glutamate receptor 2 (Fragment)
OLR1	Oxidized low-density lipoprotein receptor 1
ATP5F1B	ATP synthase subunit beta, mitochondrial (Fragment)
ND6	NADH-ubiquinone oxidoreductase chain 6 (EC 7.1.1.2)
HSD3B2	3 beta-hydroxysteroid dehydrogenase/Delta 5-->4-isomerase type 2 (Fragment)
HSD3B1	3 beta-hydroxysteroid dehydrogenase/Delta 5-->4-isomerase type 1 (Fragment)
MAPK3	Mitogen-activated protein kinase (EC 2.7.11.24)
LDLR	Low-density lipoprotein receptor (LDL receptor)
BAD	Bcl2-associated agonist of cell death (Fragment)
CAT	Catalase (EC 1.11.1.6)
MTTP	Microsomal triglyceride transfer protein large subunit
APOB	Apolipoprotein B-100 (Apo B-100) [Cleaved into: Apolipoprotein B-48 (Apo B-48)]
PLB1	Phospholipase B1, membrane-associated (Fragment)
HMGCR	3-hydroxy-3-methylglutaryl-coenzyme A reductase (HMG-CoA reductase) (EC 1.1.1.34)
UGT1A1	UDP glucuronosyltransferase 1 family polypeptide A1 (EC 2.4.1.17) (Fragment)
SREBF1	Sterol regulatory element-binding protein 1 (Fragment)
GSR	Glutathione-disulfide reductase (Fragment)
ABCC1	ATP-binding cassette transporter variant ABCC1delta-ex25&26 (Fragment)
C1QB	Complement C1q subcomponent subunit B
SOAT2	Sterol O-acyltransferase 2 (Fragment)
AKR1C1	Aldo-keto reductase family 1 member C1
GOT1	Aspartate aminotransferase, cytoplasmic (cAspAT) (EC 2.6.1.1) (EC 2.6.1.3) (Cysteine aminotransferase, cytoplasmic) (Cysteine transaminase, cytoplasmic) (cCAT) (Glutamate oxaloacetate transaminase 1) (Transaminase A)
ABAT	4-aminobutyrate aminotransferase, mitochondrial
CES1	Liver carboxylesterase 1 (Fragment)
SOAT1	Sterol O-acyltransferase 1 (Fragment)
BACE1	Beta-secretase 1 (Fragment)
RXRB	Retinoid X receptor beta isoform 4
STAT3	Signal transducer and activator of transcription
CACNA2D1	Voltage-dependent calcium channel subunit alpha-2/delta-1 (Fragment)
CDK7	Cyclin-dependent kinase 7
CYP2C9	Cytochrome P450 (EC 1.14.14.51) (Fragment)
PDE10A	cAMP and cAMP-inhibited cGMP 3',5'-cyclic phosphodiesterase 10A (EC 3.1.4.17) (EC 3.1.4.35)
ADH1B	Alcohol dehydrogenase 1B
LYZD1	Lysozyme D1
ADRA2C	Adrenergic, alpha-2C-, receptor
PLA2G4A	Cytosolic phospholipase A2 alpha (EC 3.1.1.4) (Fragment)
ABCC2	Canalicular multispecific organic anion transporter 1
MTOR	Serine/threonine-protein kinase mTOR
KLF7	Krueppel-like factor 7 (Fragment)
CCL5	C-C motif chemokine 5 (Fragment)
NQO2	Ribosyldihydronicotinamide dehydrogenase [quinone] (Fragment)
CDKN3	Cyclin-dependent kinase inhibitor 3 splice variant
GSTA1	Glutathione S-transferase A1 (EC 2.5.1.18) (GST HA subunit 1) (GST class-alpha member 1) (GST-epsilon) (GSTA1-1) (GTH1) [Cleaved into: Glutathione S-transferase A1, N-terminally processed]
GSTA2	Glutathione S-transferase A2 (EC 2.5.1.18) (GST HA subunit 1) (GST class-alpha member 1) (GST-epsilon) (GSTA1-1) (GTH1) [Cleaved into: Glutathione S-transferase A2, N-terminally processed]
