# Supplementary material for: Decoding the Mechanism of Shen Qi Sha Bai Decoction in Treating Acute Myeloid Leukemia Based on Network Pharmacology and Molecular Docking
Source: Front Cell Dev Biol. 2021 Dec 20;9:796757. doi: 10.3389/fcell.2021.796757 (PMC8720969; doi:10.3389/fcell.2021.796757)
Supplement: Supplementary file 2 [file Table3.XLSX]

## Sheet: Table S3
Supplementory Table S3: Differentially Expressed Genes in GSE37307
id	logFC	AveExpr	t	P.Value	adj.P.Val	B
MME	-6.87826	2.7827	-46.0088	3.24897e-36	4.07615e-32	69.649
KCNJ15	-3.98211	6.53457	-41.8137	1.37044e-34	8.59679e-31	66.5653
VNN3	-4.27077	5.40618	-24.265	1.62204e-25	6.78337e-22	47.7295
TNFAIP6	-3.0659	5.68523	-22.5578	2.46126e-24	7.11936e-21	45.1354
SMCHD1	-2.65323	8.09142	-22.4288	3.04489e-24	7.11936e-21	44.9315
XPO6	-2.40854	8.71292	-22.3612	3.40476e-24	7.11936e-21	44.8244
CYP4F3	-4.03118	5.65525	-22.2419	4.15085e-24	7.43951e-21	44.6343
FFAR2	-4.06068	5.47093	-21.9505	6.76092e-24	1.06028e-20	44.1658
ZDHHC18	-2.63285	7.84594	-21.7704	9.16367e-24	1.27742e-20	43.8735
EMR3	-3.01987	6.29677	-21.2068	2.4079e-23	3.02095e-20	42.943
TNFRSF10C	-5.35274	5.5108	-21.0863	2.96835e-23	3.38554e-20	42.7411
GK	-2.92034	5.4745	-20.8792	4.26409e-23	4.45811e-20	42.3914
FPR2	-3.91588	6.24153	-20.3729	1.04672e-22	1.01016e-19	41.5229
LIMK2	-2.22822	6.3773	-20.1082	1.68641e-22	1.51126e-19	41.0609
PADI2	-3.64063	5.96968	-19.9429	2.27766e-22	1.90503e-19	40.7695
KRT23	-4.62495	5.43311	-19.501	5.13797e-22	4.02881e-19	39.9795
MMP9	-2.79385	7.48313	-19.0317	1.23928e-21	9.14585e-19	39.1229
FCGR3B	-5.29564	8.14716	-18.445	3.81985e-21	2.66244e-18	38.0253
STEAP4	-4.52015	3.63442	-18.3701	4.41923e-21	2.91809e-18	37.8829
ABHD5	-2.00061	6.67484	-18.2744	5.32737e-21	3.34186e-18	37.7004
MAK	-3.08016	4.08887	-18.0975	7.54126e-21	4.50537e-18	37.3608
MMP25	-2.35433	7.25672	-18.0019	9.1092e-21	5.19473e-18	37.176
CXCR2	-7.10123	5.79227	-17.6577	1.81084e-20	9.87776e-18	36.5036
ALPL	-4.11356	4.27738	-17.3595	3.31135e-20	1.73101e-17	35.9122
CEACAM3	-1.49849	6.63668	-17.3018	3.72448e-20	1.86909e-17	35.7969
PARK7	1.80487	10.3126	17.1234	5.37047e-20	2.59146e-17	35.4379
TECPR2	-1.64048	5.82774	-16.9289	8.02978e-20	3.73117e-17	35.043
CCR3	-3.79953	4.9642	-16.6405	1.46751e-19	6.57548e-17	34.4506
AOC3	-1.83519	4.93291	-16.5879	1.63936e-19	7.09223e-17	34.3417
MGAM	-5.55946	5.11399	-16.3665	2.62142e-19	1.09628e-16	33.88
WLS	-4.26317	3.80393	-15.8106	8.70079e-19	3.52129e-16	32.6985
OSBPL2	-2.05336	6.4546	-15.5883	1.41815e-18	5.56004e-16	32.2167
SEC14L1	-2.82379	7.66291	-15.4467	1.94108e-18	7.37964e-16	31.907
PI3	-2.95747	6.7887	-15.239	3.08718e-18	1.13917e-15	31.4488
STX3	-2.04612	6.73568	-14.8679	7.15327e-18	2.56414e-15	30.6185
AMPD2	-1.74852	9.60617	-14.7893	8.56379e-18	2.98448e-15	30.4405
MPPE1	-1.79595	7.88306	-14.7645	9.06588e-18	3.07407e-15	30.3841
BTN3A1	-1.93215	7.0083	-14.6801	1.10087e-17	3.63461e-15	30.1921
AKTIP	-1.50499	6.26112	-14.6404	1.20624e-17	3.88038e-15	30.1016
LITAF	-2.87379	9.46752	-14.4934	1.69606e-17	5.31968e-15	29.7644
CHI3L1	-4.41209	5.66764	-14.4066	2.07598e-17	6.35251e-15	29.5643
KIAA1551	-3.12741	7.82004	-14.3301	2.48323e-17	7.41776e-15	29.3869
IL1R2	-2.82008	7.04094	-14.2964	2.68706e-17	7.83996e-15	29.3088
PPP4R1	-1.80481	8.13612	-14.2789	2.79981e-17	7.98327e-15	29.2681
CYP4F2	-2.15089	5.33637	-14.2573	2.94609e-17	8.2137e-15	29.2176
SP110	-1.80042	8.02845	-14.1862	3.48293e-17	9.49932e-15	29.0518
LDHA	1.71094	10.7012	14.0719	4.56446e-17	1.21842e-14	28.7839
PHC2	-1.79694	9.02235	-13.9999	5.41681e-17	1.41582e-14	28.6142
SYNE2	-2.68869	5.80279	-13.9876	5.57753e-17	1.42807e-14	28.5852
MAP3K7CL	-3.48261	5.82797	-13.9624	5.92265e-17	1.48611e-14	28.5257
IFIT2	-2.57747	6.57563	-13.7045	1.0999e-16	2.70574e-14	27.9119
RP11-548H18.2	-2.73035	5.94546	-13.638	1.29189e-16	3.11693e-14	27.7522
CCNJL	-2.00356	5.86266	-13.5993	1.41912e-16	3.35929e-14	27.659
FAS	-1.91546	7.12882	-13.4795	1.89931e-16	4.41274e-14	27.3698
IL18RAP	-3.67018	5.91381	-13.4173	2.21138e-16	5.04437e-14	27.2188
GK3P	-2.9813	5.03074	-13.391	2.3585e-16	5.28388e-14	27.1549
LPAR2	-2.28732	6.31355	-13.3151	2.84184e-16	6.25504e-14	26.9698
PXN	-2.51104	7.8356	-13.1138	4.67487e-16	1.01122e-13	26.4754
TNFSF14	-2.57829	5.08089	-13.0385	5.63865e-16	1.19903e-13	26.2892
NEDD9	-2.43305	6.30225	-13.0238	5.84908e-16	1.22304e-13	26.2528
MTMR3	-1.37484	7.17301	-12.9254	7.48155e-16	1.53875e-13	26.0082
ENO1	1.7382	10.5234	12.7163	1.26748e-15	2.5648e-13	25.4841
TMCC1	-1.57588	6.33097	-12.7093	1.29e-15	2.56894e-13	25.4666
CAMP	-5.07781	2.69427	-12.6112	1.65502e-15	3.24436e-13	25.2189
GCA	-3.14453	8.12892	-12.4914	2.24706e-15	4.33717e-13	24.9147
RAF1	-1.76506	8.97387	-12.3225	3.46968e-15	6.59556e-13	24.4824
COX5A	1.658	9.68806	12.2957	3.71851e-15	6.96305e-13	24.4135
CA4	-1.38852	5.97644	-12.2728	3.94472e-15	7.27802e-13	24.3547
SSR4	1.37441	9.86521	12.239	4.30594e-15	7.82932e-13	24.2676
RTN1	-3.12799	4.98674	-12.1719	5.12567e-15	9.18666e-13	24.0941
NRBF2	-2.87081	6.63096	-12.118	5.89727e-15	1.04207e-12	23.9545
OAZ2	-1.72407	7.97241	-12.0106	7.80908e-15	1.32502e-12	23.6749
ATG2A	-1.55648	7.80362	-12.0103	7.81536e-15	1.32502e-12	23.6741
PLEKHG3	-1.12199	5.8729	-12.0052	7.92169e-15	1.32514e-12	23.6607
ST6GALNAC2	-1.55466	6.74222	-11.9891	8.26267e-15	1.36399e-12	23.6187
YBX1	1.32129	10.5667	11.9124	1.01083e-14	1.647e-12	23.418
UBR2	-1.8659	6.9821	-11.8367	1.23435e-14	1.96502e-12	23.219
ATHL1	-2.82529	6.5963	-11.8358	1.23734e-14	1.96502e-12	23.2166
BZW2	2.33949	9.24617	11.8253	1.27199e-14	1.99479e-12	23.1891
BANF1	2.07359	9.14828	11.815	1.30707e-14	2.0245e-12	23.162
FLT3	3.58851	8.55453	11.7814	1.42871e-14	2.18119e-12	23.0733
UBN1	-1.17783	7.9284	-11.7777	1.443e-14	2.18119e-12	23.0634
IFIT3	-3.07797	7.2856	-11.7506	1.55035e-14	2.31556e-12	22.9919
ZBP1	-1.83616	4.55242	-11.7383	1.60187e-14	2.34114e-12	22.9594
NCOA1	-1.76408	8.0979	-11.7376	1.6048e-14	2.34114e-12	22.9576
TMEM140	-1.66025	6.44456	-11.7237	1.66512e-14	2.40121e-12	22.9208
UFC1	1.51322	9.61418	11.6299	2.13774e-14	3.04774e-12	22.6719
VAMP8	1.56772	10.5439	11.6195	2.19772e-14	3.09804e-12	22.6443
CD46	-1.67371	8.74844	-11.5572	2.5965e-14	3.61952e-12	22.4782
CBX7	-2.66325	6.11079	-11.5394	2.72362e-14	3.755e-12	22.4305
IRF1	-2.09093	9.15418	-11.5017	3.01326e-14	4.10917e-12	22.3298
WWC3	-2.81834	6.60155	-11.4961	3.05883e-14	4.12646e-12	22.3149
ITM2B	-1.81184	10.7555	-11.4461	3.49907e-14	4.67014e-12	22.1809
ITPK1	-1.71218	7.53872	-11.4038	3.92204e-14	5.15502e-12	22.0671
SLC25A37	-2.87993	6.96223	-11.4017	3.94454e-14	5.15502e-12	22.0614
CSF3R	-3.11382	9.18884	-11.3925	4.04342e-14	5.22977e-12	22.0367
DAD1	1.72204	9.02083	11.3679	4.32163e-14	5.53257e-12	21.9704
ZNF467	-1.34643	6.99851	-11.3202	4.91649e-14	6.23053e-12	21.8419
ATP5G3	1.34877	9.82582	11.2844	5.41833e-14	6.79784e-12	21.745
WDFY3	-1.34247	6.54378	-11.2717	5.60838e-14	6.96661e-12	21.7106
ARAP3	-2.11981	6.73149	-11.2631	5.74024e-14	7.00317e-12	21.6874
PPIB	1.79562	9.25686	11.2625	5.74945e-14	7.00317e-12	21.6858
TGFBR2	-2.44328	7.59132	-11.2512	5.92919e-14	7.15265e-12	21.6551
TMEM147	1.09018	8.59146	11.2261	6.34785e-14	7.5678e-12	21.5871
KCNJ2	-2.78428	6.14017	-11.2234	6.39397e-14	7.5678e-12	21.5799
BTN2A1	-1.80591	7.40681	-11.1703	7.38929e-14	8.61674e-12	21.4357
ATP5G2	1.26253	9.42678	11.1689	7.41757e-14	8.61674e-12	21.4319
CASP4	-1.55247	7.89664	-11.1538	7.72986e-14	8.89714e-12	21.3907
SYNCRIP	1.19218	8.11555	11.114	8.61862e-14	9.82993e-12	21.2822
MSRB1	-3.7364	8.46027	-11.1062	8.80461e-14	9.95159e-12	21.2609
SLC11A1	-2.08989	6.91211	-11.1017	8.91489e-14	9.98627e-12	21.2485
CUTA	1.44565	9.42229	11.0812	9.42856e-14	1.03764e-11	21.1927
ARHGAP26	-3.06928	5.74044	-11.0349	1.07061e-13	1.16799e-11	21.0659
RARA	-1.50597	6.52481	-11.0277	1.092e-13	1.18106e-11	21.0462
TBX21	-1.55143	6.29256	-10.965	1.29769e-13	1.39152e-11	20.8741
NDUFV1	1.21963	9.03337	10.9325	1.41903e-13	1.50874e-11	20.785
EEF2	1.27245	11.6937	10.922	1.46076e-13	1.54006e-11	20.756
CNIH1	1.13601	8.87187	10.8808	1.63699e-13	1.69733e-11	20.6424
KIF21B	-1.67483	6.51253	-10.8748	1.66444e-13	1.71164e-11	20.6259
CMTM6	-1.16772	10.7332	-10.8653	1.70904e-13	1.74322e-11	20.5995
SEC31A	1.24602	8.49253	10.8487	1.78938e-13	1.81045e-11	20.5537
DENND3	-1.37021	8.1765	-10.7576	2.30396e-13	2.31243e-11	20.3015
TLR1	-2.64059	7.09992	-10.7359	2.44788e-13	2.43739e-11	20.2411
PIAS1	-1.31038	7.90681	-10.7292	2.49363e-13	2.46339e-11	20.2226
TRAFD1	-1.28066	7.05901	-10.6947	2.74572e-13	2.69123e-11	20.1265
QPCT	-4.60989	5.75645	-10.6897	2.78398e-13	2.70758e-11	20.1127
CXCR1	-1.31931	8.72002	-10.6824	2.84115e-13	2.72128e-11	20.0924
BEST1	-1.49227	5.97283	-10.6824	2.84144e-13	2.72128e-11	20.0923
ANXA3	-3.11555	6.20716	-10.6749	2.9013e-13	2.75755e-11	20.0715
TGFBI	-3.61549	6.85875	-10.6628	3.00096e-13	2.82512e-11	20.0378
MAST3	-2.884	6.59655	-10.6609	3.01742e-13	2.82512e-11	20.0324
DDOST	1.19212	9.63107	10.6319	3.27175e-13	3.04054e-11	19.9516
OLA1	1.72472	9.205	10.608	3.499e-13	3.21461e-11	19.8846
CRK	-2.1959	6.81237	-10.6068	3.51029e-13	3.21461e-11	19.8814
KIAA0226L	-2.79144	5.90427	-10.5952	3.62626e-13	3.29675e-11	19.849
BANP	-1.32599	7.65402	-10.5847	3.73414e-13	3.3704e-11	19.8198
S100P	-5.00248	6.977	-10.5528	4.08411e-13	3.65995e-11	19.7304
AQP9	-5.461	7.19904	-10.5463	4.15927e-13	3.70086e-11	19.7122
ALOX12	-1.02289	6.22437	-10.5384	4.25324e-13	3.75782e-11	19.6899
ORM1	-2.8289	4.64966	-10.5171	4.51604e-13	3.96212e-11	19.63
LEF1	-2.22844	5.40409	-10.4777	5.04576e-13	4.36217e-11	19.5194
DDX58	-2.82177	6.24001	-10.477	5.05566e-13	4.36217e-11	19.5174
HPRT1	1.80217	8.38195	10.4755	5.07633e-13	4.36217e-11	19.5133
LPIN2	-1.45493	7.50467	-10.4644	5.23841e-13	4.47082e-11	19.482
VDAC2	1.42164	10.0574	10.3934	6.4008e-13	5.42597e-11	19.282
CEP63	-1.57578	6.71692	-10.3746	6.75222e-13	5.68546e-11	19.2287
KIAA0040	-1.35901	6.60072	-10.3682	6.87469e-13	5.74999e-11	19.2107
CRISPLD2	-3.82881	6.86095	-10.3072	8.17484e-13	6.79216e-11	19.0378
P2RY13	-4.06861	6.75875	-10.3001	8.34094e-13	6.88457e-11	19.0178
DPEP2	-3.01865	7.38891	-10.2705	9.07264e-13	7.43957e-11	18.9339
SIRPG	-1.10216	6.22729	-10.2669	9.16639e-13	7.46763e-11	18.9236
ZCCHC6	-3.49898	6.67149	-10.2505	9.60511e-13	7.75949e-11	18.8769
SNRPD3	1.5152	8.70519	10.2489	9.64834e-13	7.75949e-11	18.8724
ATRAID	1.07736	9.44446	10.2325	1.01096e-12	8.07864e-11	18.8258
ARHGAP25	-2.82824	8.05917	-10.2255	1.03124e-12	8.18858e-11	18.806
TFEB	-2.01741	6.21364	-10.2165	1.05824e-12	8.35008e-11	18.7802
ESD	1.46065	9.56552	10.2085	1.08262e-12	8.48908e-11	18.7575
MICAL2	-1.25127	7.11884	-10.2003	1.10815e-12	8.6353e-11	18.7342
PDIA6	1.33809	9.10297	10.1835	1.16252e-12	9.00305e-11	18.6864
MDH2	1.14896	8.59214	10.1675	1.21695e-12	9.36675e-11	18.6407
NCL	1.59213	10.3307	10.1611	1.23968e-12	9.48352e-11	18.6223
RPN2	1.37337	10.1061	10.1494	1.28173e-12	9.7458e-11	18.589
MOSPD2	-1.63074	6.6354	-10.0893	1.52268e-12	1.15082e-10	18.417
SORL1	-3.01367	9.60818	-10.0703	1.60775e-12	1.20065e-10	18.3628
RNF13	-1.91876	8.31611	-10.0518	1.69585e-12	1.25894e-10	18.3095
MYB	3.19781	8.32253	10.0339	1.78529e-12	1.31754e-10	18.2582
TMED3	1.52686	8.13868	10.0241	1.83607e-12	1.34709e-10	18.2302
ILF2	1.66106	8.70073	10.0145	1.88778e-12	1.37698e-10	18.2025
RPS6KA5	-1.40387	7.17773	-9.99445	1.99989e-12	1.44975e-10	18.1449
VNN2	-4.98032	7.39629	-9.99259	2.01065e-12	1.44975e-10	18.1395
TUBB1	-2.38919	5.38452	-9.97257	2.13006e-12	1.52707e-10	18.0819
NME1	2.24396	8.63535	9.96514	2.17623e-12	1.5513e-10	18.0605
PLXNC1	-3.32809	7.08833	-9.94474	2.30817e-12	1.62687e-10	18.0018
ST8SIA4	-1.8624	6.40658	-9.93513	2.37317e-12	1.66334e-10	17.9741
FPR1	-4.21113	7.61101	-9.91324	2.52818e-12	1.76214e-10	17.9109
TRANK1	-2.25284	7.10285	-9.87234	2.84588e-12	1.97262e-10	17.7927
RPS27L	1.28665	9.50854	9.84346	3.09432e-12	2.12776e-10	17.7092
NADK	-2.22488	7.8178	-9.84243	3.10362e-12	2.12776e-10	17.7062
TM6SF1	-1.35531	7.24427	-9.83141	3.20444e-12	2.18494e-10	17.6742
STK10	-1.2346	8.49423	-9.82488	3.26574e-12	2.2147e-10	17.6553
GPX1	1.31356	11.2338	9.81972	3.31503e-12	2.23604e-10	17.6404
MAP2K4	-1.94151	6.50216	-9.81525	3.35835e-12	2.25315e-10	17.6274
TIMM13	1.52521	8.37177	9.79148	3.59848e-12	2.40141e-10	17.5585
ALG5	1.03364	8.45659	9.78841	3.63071e-12	2.4101e-10	17.5496
UBE2B	-1.26125	7.91697	-9.74316	4.14188e-12	2.73495e-10	17.4181
PPP1R12B	-1.09013	5.97486	-9.72315	4.39059e-12	2.884e-10	17.3598
SNRPF	1.55411	8.53651	9.7128	4.52512e-12	2.95688e-10	17.3297
COX6C	1.15828	10.6776	9.67054	5.11937e-12	3.32785e-10	17.2065
MYL6B	1.60342	7.07213	9.66591	5.18922e-12	3.35587e-10	17.193
IL7R	-2.88083	6.75457	-9.65757	5.31727e-12	3.42105e-10	17.1686
CSAD	-1.81689	6.58464	-9.60465	6.20833e-12	3.96343e-10	17.014
MANSC1	-2.99316	5.83313	-9.60382	6.22346e-12	3.96343e-10	17.0115
FABP5	3.04483	8.31647	9.60011	6.29141e-12	3.98647e-10	17.0007
PTEN	-1.13381	8.36461	-9.59761	6.33769e-12	3.99561e-10	16.9934
ASAP1	-2.45425	6.96042	-9.57187	6.83486e-12	4.28751e-10	16.918
IFIT1	-3.09379	5.72421	-9.56215	7.03273e-12	4.38969e-10	16.8895
ECH1	1.19508	9.27749	9.53645	7.5843e-12	4.71053e-10	16.8141
USP10	-1.22559	7.46128	-9.53155	7.69432e-12	4.75532e-10	16.7997
MYBBP1A	-2.00849	6.06355	-9.52706	7.79651e-12	4.79486e-10	16.7865
RPL8	1.11913	12.0191	9.51526	8.07187e-12	4.93999e-10	16.7519
PIK3CD	-2.06255	8.3457	-9.50393	8.34566e-12	5.08275e-10	16.7186
C14orf166	1.20049	10.0003	9.48378	8.85587e-12	5.36743e-10	16.6593
SLC25A5	1.07659	10.8066	9.45961	9.50972e-12	5.736e-10	16.5882
NHP2	1.39099	9.61624	9.45534	9.63028e-12	5.78093e-10	16.5756
TIAM1	-1.72795	5.36857	-9.45231	9.71681e-12	5.8051e-10	16.5667
RERE	-1.74928	6.79737	-9.43583	1.02011e-11	6.06554e-10	16.5181
PPA1	1.7459	9.87934	9.42623	1.04944e-11	6.21049e-10	16.4898
GPR97	-3.97882	5.74002	-9.41635	1.08052e-11	6.3644e-10	16.4607
SNAP23	-1.07952	7.93599	-9.4129	1.09159e-11	6.3732e-10	16.4505
PICALM	-1.64095	7.81663	-9.41272	1.09217e-11	6.3732e-10	16.45
IFITM2	-2.72155	10.8554	-9.4076	1.10882e-11	6.44042e-10	16.4349
TCL1A	-1.2784	6.76337	-9.38872	1.17249e-11	6.77881e-10	16.3791
ABAT	-1.50807	5.20643	-9.38653	1.18011e-11	6.79156e-10	16.3727
TRADD	-1.01542	6.72983	-9.36057	1.27437e-11	7.30054e-10	16.2959
KLRD1	-1.84477	5.57638	-9.35342	1.30166e-11	7.42302e-10	16.2748
CFLAR	-1.29015	8.41093	-9.33843	1.36078e-11	7.72505e-10	16.2304
RPL29	1.27252	11.8473	9.33096	1.39126e-11	7.86248e-10	16.2083
YWHAQ	1.41662	10.1362	9.31415	1.46239e-11	8.20202e-10	16.1585
IL6R	-1.89339	7.60992	-9.31368	1.46441e-11	8.20202e-10	16.1571
RP4-595K12.1	1.54254	11.2317	9.31182	1.47253e-11	8.21081e-10	16.1516
FMNL1	-1.5944	8.26992	-9.30929	1.48365e-11	8.23624e-10	16.1441
BMX	-1.35586	5.62173	-9.30126	1.51945e-11	8.39779e-10	16.1203
LMBRD1	-1.11862	8.71932	-9.28543	1.59259e-11	8.76344e-10	16.0734
SHFM1	1.451	9.0142	9.27654	1.63522e-11	8.94246e-10	16.047
ACAP2	-1.32759	7.57325	-9.27568	1.63938e-11	8.94246e-10	16.0444
PID1	-2.0594	4.94262	-9.25337	1.75183e-11	9.47346e-10	15.9782
TRIAP1	1.27206	8.221	9.23107	1.87204e-11	1.00801e-09	15.9119
TUBA4A	-2.0784	8.40028	-9.22403	1.91171e-11	1.02497e-09	15.891
TOPORS-AS1	-1.29299	7.60371	-9.21538	1.96164e-11	1.04727e-09	15.8653
ATP5J	1.13751	9.34398	9.21196	1.98172e-11	1.0535e-09	15.8551
LRP10	-1.91169	9.58838	-9.20721	2.00999e-11	1.06402e-09	15.8409
ST20	-1.48987	5.98946	-9.20299	2.03541e-11	1.07295e-09	15.8284
TDP2	-1.93444	7.7924	-9.17804	2.19266e-11	1.14621e-09	15.7541
PSMB9	-1.99607	9.25509	-9.14739	2.40285e-11	1.24571e-09	15.6627
KDM4B	-1.04433	7.19755	-9.14335	2.43204e-11	1.25565e-09	15.6506
IL16	-1.38841	7.78219	-9.13967	2.45889e-11	1.26163e-09	15.6397
AHCY	1.759	8.04531	9.13848	2.46765e-11	1.26163e-09	15.6361
NDUFS6	1.11519	9.61175	9.13765	2.47378e-11	1.26163e-09	15.6336
CDA	-4.71285	5.57995	-9.12487	2.57015e-11	1.30547e-09	15.5955
CDK5R1	-1.84923	3.41941	-9.1183	2.6212e-11	1.32603e-09	15.5759
FOLR3	-2.47482	5.30801	-9.09261	2.8307e-11	1.42626e-09	15.4991
SLCO3A1	-1.35164	6.90486	-9.07858	2.95219e-11	1.47563e-09	15.4571
CHCHD3	1.36625	7.87838	9.06471	3.07756e-11	1.53219e-09	15.4156
RPL14	1.24924	11.0065	9.0227	3.49093e-11	1.7243e-09	15.2898
GPSM3	-1.47407	8.70665	-9.01761	3.5448e-11	1.74404e-09	15.2745
EIF3E	1.43489	11.0175	9.00894	3.63836e-11	1.78268e-09	15.2485
NELL2	-1.0846	6.39348	-9.00771	3.65176e-11	1.78268e-09	15.2448
GATA3	-1.0979	6.2303	-8.99784	3.76172e-11	1.82352e-09	15.2152
TGFBR3	-1.69754	6.29283	-8.99719	3.76913e-11	1.82352e-09	15.2132
GZMM	-1.48652	5.89767	-8.99319	3.81471e-11	1.82972e-09	15.2012
POLE3	1.20672	8.2096	8.99264	3.82102e-11	1.82972e-09	15.1995
KLRF1	-3.05386	5.40886	-8.98542	3.90486e-11	1.86275e-09	15.1779
EIF3G	1.00384	9.29279	8.97312	4.05206e-11	1.91625e-09	15.1409
MGST3	1.39781	8.85703	8.97249	4.05973e-11	1.91625e-09	15.139
FAM129A	-2.47639	8.11436	-8.9533	4.3012e-11	2.02108e-09	15.0814
HNRNPAB	2.02745	9.50562	8.94279	4.43956e-11	2.07831e-09	15.0498
STAT3	-1.69045	8.88189	-8.93299	4.57265e-11	2.13266e-09	15.0203
AF007147	-1.36974	7.07169	-8.9184	4.77835e-11	2.21526e-09	14.9763
MYO1F	-1.92129	10.2625	-8.91755	4.79051e-11	2.21526e-09	14.9738
MMD	-1.83041	6.94574	-8.91671	4.80273e-11	2.21526e-09	14.9712
BTN3A2	-2.17586	7.27254	-8.89575	5.11618e-11	2.3512e-09	14.9081
CLNS1A	1.45936	8.73511	8.89165	5.17997e-11	2.37182e-09	14.8958
GP9	-1.0361	6.38901	-8.88226	5.32896e-11	2.43117e-09	14.8674
SNRK	-1.39257	8.03345	-8.85612	5.76688e-11	2.62142e-09	14.7886
CAB39	-1.55251	8.6614	-8.85249	5.83059e-11	2.64081e-09	14.7776
TAP1	-2.20372	7.85053	-8.84985	5.87727e-11	2.64876e-09	14.7697
NAMPT	-3.35696	8.54297	-8.84912	5.89037e-11	2.64876e-09	14.7674
SDCBP	-1.44874	10.65	-8.84642	5.93867e-11	2.66095e-09	14.7593
HLA-E	-1.25678	11.6341	-8.83562	6.13579e-11	2.73949e-09	14.7267
UNC119	-1.92026	5.87117	-8.83296	6.18535e-11	2.75182e-09	14.7187
ECE1	-2.87808	6.08745	-8.83106	6.22101e-11	2.75791e-09	14.7129
PPP2R5A	-1.16371	7.84044	-8.82243	6.38574e-11	2.81828e-09	14.6868
IL2RB	-3.19759	7.02195	-8.82158	6.40213e-11	2.81828e-09	14.6843
ARNTL	-1.85199	6.39726	-8.8026	6.781e-11	2.97463e-09	14.6269
IRF2	-3.0102	6.86735	-8.79609	6.91606e-11	3.01281e-09	14.6072
SBNO2	-1.3122	5.95682	-8.79077	7.02854e-11	3.05121e-09	14.5911
ANP32B	1.30137	10.6213	8.78842	7.07871e-11	3.06033e-09	14.584
SNRPD2	1.47571	10.4991	8.78751	7.09833e-11	3.06033e-09	14.5812
JUN	2.99134	8.20646	8.78163	7.22594e-11	3.10468e-09	14.5634
NUP50	-1.54597	6.79208	-8.77902	7.28339e-11	3.11868e-09	14.5555
CCR7	-3.12679	6.1169	-8.74957	7.96421e-11	3.38708e-09	14.4663
XBP1	1.91354	9.94601	8.7435	8.11217e-11	3.43835e-09	14.4479
TCEA1	1.22202	9.26614	8.73568	8.30721e-11	3.50063e-09	14.4242
KIAA0247	-1.70569	8.66895	-8.73538	8.3149e-11	3.50063e-09	14.4233
RBBP7	1.24057	9.39571	8.72801	8.50311e-11	3.56789e-09	14.4009
ZFYVE16	-1.91017	6.15071	-8.71158	8.9384e-11	3.71328e-09	14.3511
HLA-G	-1.27959	11.6928	-8.70595	9.09264e-11	3.76489e-09	14.334
MS4A1	-2.23357	6.33738	-8.70127	9.22315e-11	3.79389e-09	14.3198
NDUFA13	1.31266	9.03474	8.69018	9.53949e-11	3.91119e-09	14.2861
KIAA0232	-1.36157	7.77968	-8.67418	1.00156e-10	4.09301e-09	14.2375
CKS2	3.01944	7.27165	8.66593	1.02705e-10	4.17003e-09	14.2124
SRPK2	-1.00391	6.59538	-8.66298	1.03633e-10	4.19412e-09	14.2034
LILRA6	-2.23205	8.55959	-8.65783	1.05271e-10	4.24673e-09	14.1878
RPL22	1.01466	11.5488	8.65331	1.06731e-10	4.29182e-09	14.174
HSPD1	1.88714	9.96882	8.64125	1.10726e-10	4.43822e-09	14.1373
EIF3I	1.13412	9.37299	8.63694	1.1219e-10	4.48258e-09	14.1242
C1QBP	2.12317	8.29073	8.63277	1.13627e-10	4.52561e-09	14.1115
KIF13A	-1.31195	5.73117	-8.61916	1.18444e-10	4.70252e-09	14.0701
KIAA0513	-2.82584	6.74785	-8.61681	1.19293e-10	4.72131e-09	14.0629
NREP	1.9519	8.73309	8.61237	1.20921e-10	4.77069e-09	14.0494
IL1RN	-1.47516	6.76988	-8.61104	1.21413e-10	4.77506e-09	14.0454
UBA2	1.13284	9.53698	8.60103	1.25182e-10	4.9079e-09	14.0148
NLRP1	-2.90303	6.12546	-8.58222	1.32584e-10	5.18191e-09	13.9575
PGLYRP1	-2.07759	4.80732	-8.5683	1.38346e-10	5.39033e-09	13.915
NDUFS4	1.23904	8.73902	8.56301	1.40599e-10	5.46116e-09	13.8989
CDK4	2.26304	7.86655	8.55341	1.44787e-10	5.60649e-09	13.8696
ADAR	-1.22354	9.9493	-8.54911	1.46708e-10	5.66338e-09	13.8565
HCAR3	-2.65118	7.62445	-8.54686	1.47718e-10	5.68429e-09	13.8496
G0S2	-4.48323	7.75366	-8.5459	1.48156e-10	5.68429e-09	13.8467
THBD	-1.89566	5.92175	-8.54138	1.50219e-10	5.74588e-09	13.8328
CALR	1.28794	9.27615	8.53874	1.51436e-10	5.77482e-09	13.8248
REPS2	-1.94177	6.11646	-8.52332	1.58754e-10	5.99919e-09	13.7777
CD300A	-1.96694	7.5404	-8.51873	1.61004e-10	6.06594e-09	13.7636
SYPL1	1.36103	8.85984	8.50402	1.68423e-10	6.32646e-09	13.7187
CTBS	-1.69799	7.5135	-8.5007	1.70144e-10	6.372e-09	13.7085
MORF4L2	1.16494	9.64227	8.4996	1.70719e-10	6.37451e-09	13.7052
MAP3K3	-1.01217	8.25812	-8.4928	1.74316e-10	6.48951e-09	13.6843
STOML2	1.0105	8.54005	8.4775	1.82691e-10	6.74129e-09	13.6375
AC004692.5	1.67609	8.92934	8.47412	1.84593e-10	6.79149e-09	13.6272
SIGLEC5	-2.00877	5.90087	-8.456	1.95144e-10	7.13783e-09	13.5717
YWHAE	1.40219	8.57784	8.45456	1.96013e-10	7.14879e-09	13.5672
SYNE1	-1.84533	5.8655	-8.43899	2.0561e-10	7.45544e-09	13.5195
PTPN12	-1.4312	7.09329	-8.42464	2.14879e-10	7.76907e-09	13.4755
HLA-J	-1.3368	11.0076	-8.41503	2.2132e-10	7.97897e-09	13.4461
MRPL57	1.30239	8.56122	8.41104	2.24047e-10	8.05415e-09	13.4338
FAM65B	-2.65244	8.20829	-8.40842	2.2586e-10	8.09612e-09	13.4258
HSP90AB1	1.72084	10.7476	8.40071	2.31282e-10	8.26685e-09	13.4021
AGO4	-1.53419	6.54349	-8.39651	2.34286e-10	8.35043e-09	13.3892
RASGRP1	-2.46294	5.51594	-8.38383	2.43613e-10	8.6338e-09	13.3503
MEGF9	-3.0712	7.86269	-8.37725	2.48596e-10	8.78558e-09	13.3301
KAT2B	-1.51854	7.07996	-8.37567	2.49807e-10	8.8036e-09	13.3252
NDUFB11	1.03371	8.83204	8.37119	2.53278e-10	8.9009e-09	13.3114
IMPDH2	2.37655	9.9711	8.3622	2.60389e-10	9.12526e-09	13.2838
RBMS1	-1.3458	8.70828	-8.36088	2.61443e-10	9.13667e-09	13.2798
NBR1	-1.11001	7.67194	-8.35523	2.66039e-10	9.27145e-09	13.2624
IRF9	-1.63216	8.24329	-8.3415	2.77535e-10	9.61867e-09	13.2202
RBM47	-3.51405	6.77161	-8.33899	2.79689e-10	9.66661e-09	13.2124
CHST15	-3.28896	7.21675	-8.3378	2.8072e-10	9.6756e-09	13.2088
GNG10	-1.70744	9.02769	-8.33335	2.84591e-10	9.7639e-09	13.1951
ATP5C1	1.10812	10.2356	8.33307	2.84839e-10	9.7639e-09	13.1942
FAM214B	-1.05944	7.42887	-8.33175	2.86004e-10	9.77712e-09	13.1902
RNF141	-1.27393	6.7804	-8.30245	3.13059e-10	1.06153e-08	13.1
MIR1244-3	1.05957	10.3084	8.30121	3.14259e-10	1.06272e-08	13.0961
FMR1	-1.33199	6.84346	-8.29651	3.18851e-10	1.07535e-08	13.0817
SNN	-2.31754	7.67599	-8.2948	3.20536e-10	1.07814e-08	13.0764
KAT6A	-1.43207	8.29415	-8.29159	3.23728e-10	1.08596e-08	13.0665
FAIM3	-2.84566	6.50272	-8.27301	3.42852e-10	1.13808e-08	13.0092
MIF	1.98284	9.65979	8.26643	3.4989e-10	1.15824e-08	12.989
SIM2	-1.06466	5.70811	-8.26157	3.55191e-10	1.1701e-08	12.974
RASSF2	-1.9301	8.95135	-8.23993	3.79765e-10	1.244e-08	12.9072
ZBTB18	-1.66859	7.05303	-8.19229	4.40115e-10	1.42036e-08	12.76
CYCS	1.38458	9.35285	8.19209	4.40396e-10	1.42036e-08	12.7594
ZNF207	1.18919	9.65147	8.1891	4.44486e-10	1.42988e-08	12.7502
SLC22A4	-1.7335	6.3583	-8.17742	4.60882e-10	1.47883e-08	12.714
GMIP	-1.44582	7.91625	-8.16129	4.84508e-10	1.5428e-08	12.6641
NDUFV2	1.05368	8.8074	8.14227	5.13964e-10	1.63245e-08	12.6053
GZMK	-1.76512	6.75617	-8.12965	5.34493e-10	1.68911e-08	12.5662
PAICS	2.3712	7.04554	8.12021	5.50395e-10	1.73488e-08	12.5369
ZNF516	-1.31389	5.97735	-8.11943	5.51743e-10	1.73488e-08	12.5345
BID	-1.33299	8.30796	-8.10719	5.73128e-10	1.79425e-08	12.4965
TUBB	1.90802	10.1242	8.10699	5.73485e-10	1.79425e-08	12.4959
ISG20	-3.78422	6.45934	-8.09091	6.02867e-10	1.88148e-08	12.4461
SIPA1L1	-1.5389	5.29114	-8.0795	6.2463e-10	1.94457e-08	12.4107
LRMP	-1.86424	8.01388	-8.07726	6.29013e-10	1.95337e-08	12.4037
PVRIG	-1.54278	6.16302	-8.07632	6.30849e-10	1.95423e-08	12.4008
SNRPE	1.36126	9.14874	8.07006	6.43263e-10	1.98778e-08	12.3814
CANT1	-1.01786	7.18553	-8.06636	6.5071e-10	2.00585e-08	12.3699
ZNF143	-1.24165	6.51918	-8.05913	6.65497e-10	2.0464e-08	12.3475
IGSF6	-3.69157	6.20805	-8.05364	6.76985e-10	2.07157e-08	12.3304
COPS4	1.27953	7.80603	8.05278	6.7879e-10	2.07204e-08	12.3277
DENND5A	-1.53614	9.55066	-8.05092	6.82741e-10	2.07905e-08	12.3219
PAK1	-1.88185	6.4197	-8.03787	7.11047e-10	2.16e-08	12.2814
MRPL11	1.7034	7.23955	8.02883	7.31342e-10	2.20563e-08	12.2533
IQSEC1	-1.4062	7.71182	-8.0262	7.37372e-10	2.21848e-08	12.2451
PFDN2	1.13331	8.47727	8.02055	7.50465e-10	2.25247e-08	12.2276
SUMO3	1.06084	8.94668	8.01832	7.55692e-10	2.26275e-08	12.2207
MXD1	-3.54773	6.58415	-7.99811	8.04844e-10	2.3989e-08	12.1578
IGF2R	-3.5866	7.11401	-7.99805	8.04986e-10	2.3989e-08	12.1576
CSF2RB	-2.41423	8.77331	-7.98874	8.28718e-10	2.46377e-08	12.1286
WIPF1	-1.53733	8.08292	-7.9852	8.37915e-10	2.48522e-08	12.1176
CCT2	2.01695	9.23232	7.98256	8.4483e-10	2.49982e-08	12.1094
TNFSF10	-3.20185	7.25145	-7.97682	8.60103e-10	2.53902e-08	12.0916
YTHDF2	1.01207	8.82886	7.97405	8.67569e-10	2.55505e-08	12.0829
ZAP70	-2.00053	6.15692	-7.96924	8.80694e-10	2.58159e-08	12.068
EGLN1	-2.07305	6.70461	-7.96673	8.87633e-10	2.59586e-08	12.0601
GRK5	-1.07689	6.4892	-7.9632	8.97456e-10	2.61669e-08	12.0492
PRDX6	1.21719	9.45218	7.96217	9.00356e-10	2.61669e-08	12.0459
RPS5	1.22349	11.7671	7.96161	9.01926e-10	2.61669e-08	12.0442
PRMT1	1.9457	8.53782	7.9612	9.031e-10	2.61669e-08	12.0429
PILRA	-2.53828	7.7518	-7.95536	9.19717e-10	2.65259e-08	12.0247
TSEN34	-1.47591	8.22973	-7.95018	9.34717e-10	2.68967e-08	12.0086
SNRPB2	1.15279	8.9269	7.94789	9.41413e-10	2.69934e-08	12.0015
CAMK2G	-1.1284	7.56815	-7.94756	9.4238e-10	2.69934e-08	12.0004
PDIA3	1.17295	9.48992	7.94074	9.62672e-10	2.75118e-08	11.9792
BTNL8	-3.53615	2.20916	-7.93712	9.73629e-10	2.77617e-08	11.9679
FYB	-2.27058	7.47718	-7.93489	9.80421e-10	2.7892e-08	11.961
SET	1.07566	10.0697	7.92996	9.95648e-10	2.82611e-08	11.9456
MAPK6	1.54733	8.19363	7.91848	1.03204e-09	2.92279e-08	11.9098
TBL1X	-1.83048	6.26202	-7.91147	1.05491e-09	2.98083e-08	11.8879
DRG1	1.09206	8.59078	7.89315	1.11712e-09	3.14952e-08	11.8308
SETX	-1.09877	7.9753	-7.8851	1.14561e-09	3.2154e-08	11.8056
CIR1	-1.52768	6.73519	-7.88096	1.16058e-09	3.24192e-08	11.7927
C7orf43	-1.99908	5.43992	-7.88005	1.16387e-09	3.24192e-08	11.7899
HEG1	-1.16676	4.65102	-7.87963	1.16539e-09	3.24192e-08	11.7886
ADIPOR1	-1.04138	8.53508	-7.87335	1.18853e-09	3.28443e-08	11.769
CASP5	-1.2897	5.23046	-7.87227	1.19256e-09	3.28832e-08	11.7656
GLO1	1.4709	8.46951	7.86206	1.23131e-09	3.38773e-08	11.7337
ALOX5	-2.6896	7.55598	-7.85835	1.24572e-09	3.41987e-08	11.7221
TPGS2	1.15161	6.96936	7.85722	1.25011e-09	3.42443e-08	11.7186
UBE2D1	-1.65387	7.37319	-7.84847	1.28485e-09	3.50219e-08	11.6912
HCG26	-2.21983	4.46797	-7.84797	1.28687e-09	3.50219e-08	11.6897
PLEKHA1	-1.42843	5.21284	-7.84508	1.29859e-09	3.52643e-08	11.6806
HCFC1R1	1.1261	5.37492	7.84051	1.31731e-09	3.56953e-08	11.6664
NPL	-3.00433	6.13526	-7.83869	1.32485e-09	3.57705e-08	11.6607
SLC25A44	-1.63736	6.70977	-7.83847	1.32578e-09	3.57705e-08	11.66
TRAC	-3.14528	6.27056	-7.82553	1.38064e-09	3.7091e-08	11.6195
FKBP3	1.28893	8.27663	7.81381	1.43233e-09	3.83975e-08	11.5829
STAT6	-1.07288	8.93695	-7.81116	1.44431e-09	3.86125e-08	11.5746
Y16709	1.08234	10.971	7.80287	1.48236e-09	3.94856e-08	11.5486
RGS14	-1.09455	6.24259	-7.79541	1.51747e-09	4.02499e-08	11.5253
TRIM33	-1.37848	7.05072	-7.791	1.5386e-09	4.07243e-08	11.5115
ABCA7	-1.36854	6.655	-7.7741	1.62243e-09	4.28528e-08	11.4586
TYMS	2.91914	7.77877	7.75312	1.73297e-09	4.55805e-08	11.3929
RAB13	2.67378	8.03135	7.75004	1.74984e-09	4.59279e-08	11.3832
BTN3A3	-2.06253	5.92989	-7.74721	1.76546e-09	4.61447e-08	11.3744
MRPS27	1.64265	7.79485	7.73643	1.82633e-09	4.75376e-08	11.3406
TMEM2	-2.42782	5.63006	-7.69766	2.06322e-09	5.32617e-08	11.219
F5	-1.24578	7.01303	-7.69353	2.0902e-09	5.38473e-08	11.206
HSPA1L	-1.34294	5.10417	-7.69284	2.09472e-09	5.38533e-08	11.2038
GRHPR	1.00702	8.6649	7.68664	2.13604e-09	5.47247e-08	11.1844
HSPA6	-3.11465	7.56825	-7.68644	2.13734e-09	5.47247e-08	11.1838
BASP1	-3.54186	9.47352	-7.67605	2.20849e-09	5.62556e-08	11.1511
LCN2	-1.48398	5.73746	-7.67574	2.21058e-09	5.62556e-08	11.1502
ATP6V1H	1.03961	7.95852	7.66944	2.2549e-09	5.72671e-08	11.1304
CYTH4	-1.87112	8.21101	-7.66813	2.26425e-09	5.73885e-08	11.1263
FAM8A1	-1.50186	7.86787	-7.66233	2.30598e-09	5.81918e-08	11.1081
LRRC59	1.25788	8.74623	7.66191	2.30906e-09	5.81918e-08	11.1067
CAPRIN1	1.34739	9.12305	7.6618	2.30986e-09	5.81918e-08	11.1064
SPIN1	2.43097	6.22568	7.65693	2.34558e-09	5.89734e-08	11.0911
GMPS	1.3881	7.38384	7.64986	2.39842e-09	6.01811e-08	11.0689
CCNB1IP1	1.26533	8.51113	7.64524	2.4336e-09	6.09421e-08	11.0543
IVNS1ABP	-1.65766	7.24185	-7.63888	2.4829e-09	6.19294e-08	11.0344
AOC2	-1.01753	5.98864	-7.63385	2.52258e-09	6.27943e-08	11.0185
DAPK2	-1.02124	6.0123	-7.63214	2.53625e-09	6.30096e-08	11.0132
PADI4	-2.33724	6.12983	-7.62965	2.55622e-09	6.338e-08	11.0053
GANAB	1.19555	8.48725	7.6283	2.56711e-09	6.35246e-08	11.0011
CCNG2	-1.68052	7.54397	-7.62243	2.61506e-09	6.45838e-08	10.9827
IFRD1	-1.9976	7.75503	-7.61516	2.67573e-09	6.59142e-08	10.9598
ARHGEF40	-1.23445	7.45276	-7.61472	2.67944e-09	6.59142e-08	10.9584
ACOX1	-1.40503	5.55132	-7.60793	2.73754e-09	6.72116e-08	10.937
KDM7A	-2.43987	7.04472	-7.60606	2.75372e-09	6.74768e-08	10.9312
TLR8	-2.1282	6.50506	-7.60489	2.76393e-09	6.75951e-08	10.9275
TRDV3	-1.32871	7.09678	-7.59964	2.8101e-09	6.84572e-08	10.911
ARHGEF11	-1.01357	6.30976	-7.59666	2.8366e-09	6.89689e-08	10.9016
RBL2	-1.08171	7.69209	-7.59561	2.84602e-09	6.90641e-08	10.8983
HSP90AA1	1.21462	10.7945	7.59333	2.8666e-09	6.94294e-08	10.8911
TXNL1	1.0118	9.2574	7.58727	2.92194e-09	7.06332e-08	10.872
GIMAP4	-4.63749	5.94293	-7.58423	2.9502e-09	7.11793e-08	10.8625
FLT3LG	-1.76499	3.26421	-7.57045	3.0814e-09	7.4202e-08	10.8191
PPCDC	-1.26714	6.10307	-7.56967	3.08896e-09	7.42415e-08	10.8166
IPO5	1.03916	7.74917	7.56353	3.14952e-09	7.55523e-08	10.7973
ARAP1	-1.55992	7.36259	-7.56291	3.15565e-09	7.5555e-08	10.7953
PTGES3	1.06621	10.4972	7.55979	3.18697e-09	7.61221e-08	10.7855
CLC	-4.57661	7.2961	-7.55874	3.19754e-09	7.61221e-08	10.7822
ZNF324	-1.17204	5.97744	-7.55566	3.2288e-09	7.66469e-08	10.7725
GTF2A2	1.12643	8.68792	7.55537	3.2318e-09	7.66469e-08	10.7716
LILRB3	-3.71198	6.9731	-7.55441	3.24162e-09	7.66749e-08	10.7686
PLCL2	-2.01943	5.97004	-7.55406	3.24521e-09	7.66749e-08	10.7675
ARL6IP1	1.17422	9.29591	7.55033	3.28368e-09	7.72929e-08	10.7557
HMGN1	1.34498	10.4777	7.54839	3.30389e-09	7.75824e-08	10.7496
CENPU	2.39679	7.52373	7.54796	3.30835e-09	7.75824e-08	10.7482
LCK	-2.94519	6.03282	-7.544	3.35002e-09	7.82761e-08	10.7358
ARG1	-1.52832	5.90336	-7.54396	3.35041e-09	7.82761e-08	10.7357
DCTPP1	1.39328	8.28141	7.53918	3.40147e-09	7.93213e-08	10.7206
FOXO1	-2.05604	6.02609	-7.53147	3.48534e-09	8.11263e-08	10.6963
COL18A1	-1.22854	6.03617	-7.52456	3.56243e-09	8.27672e-08	10.6745
GNLY	-2.95571	7.03162	-7.51897	3.62591e-09	8.40863e-08	10.6569
C2orf47	1.30535	6.86058	7.51106	3.71785e-09	8.60594e-08	10.6319
TIPIN	1.50024	5.90468	7.50282	3.8161e-09	8.80088e-08	10.6059
ST13	1.1366	8.86006	7.4993	3.85874e-09	8.8829e-08	10.5949
UBAP2	1.1755	7.81373	7.49488	3.91315e-09	8.99165e-08	10.5809
FRAT2	-2.54892	7.99099	-7.47906	4.11418e-09	9.41908e-08	10.531
FBXW7	-1.43024	6.72106	-7.47578	4.15716e-09	9.50014e-08	10.5206
FCGR2A	-3.95161	8.11329	-7.47362	4.18558e-09	9.54768e-08	10.5138
PNP	1.63707	8.26803	7.45672	4.41585e-09	1.00547e-07	10.4605
NONO	1.00626	9.76379	7.45473	4.44379e-09	1.00817e-07	10.4542
SCCPDH	1.65769	7.46511	7.44979	4.51391e-09	1.02223e-07	10.4386
JAK1	-1.30502	9.83437	-7.44409	4.59612e-09	1.03897e-07	10.4206
PSMC3	1.09934	7.71917	7.43447	4.73851e-09	1.06159e-07	10.3902
NFU1	1.09272	7.55318	7.4241	4.89694e-09	1.09513e-07	10.3574
CCPG1	-2.25413	6.76509	-7.42179	4.93284e-09	1.1012e-07	10.3502
NPM1	1.33035	10.7912	7.41199	5.08864e-09	1.13195e-07	10.3192
FCGR2C	-3.37403	7.13616	-7.40947	5.12951e-09	1.13902e-07	10.3112
PFKP	1.67349	8.48652	7.4027	5.24091e-09	1.1617e-07	10.2898
HMGA1	1.7841	8.23245	7.39117	5.43613e-09	1.20285e-07	10.2533
INADL	-1.5811	3.66473	-7.38635	5.51993e-09	1.21924e-07	10.2381
WEE1	1.27296	6.38735	7.38359	5.56863e-09	1.22784e-07	10.2294
NCF2	-4.00072	8.95329	-7.3796	5.63951e-09	1.24128e-07	10.2168
FAM60A	1.63248	8.76754	7.37242	5.76962e-09	1.26605e-07	10.194
VPS9D1	-1.01864	6.03845	-7.36868	5.8386e-09	1.27838e-07	10.1822
SFPQ	1.21628	9.27315	7.36605	5.88755e-09	1.28521e-07	10.1739
RAN	1.23792	8.69025	7.3659	5.89029e-09	1.28521e-07	10.1734
FLOT1	-1.29476	8.3175	-7.35973	6.00694e-09	1.30839e-07	10.1539
PTAFR	-2.6526	7.29656	-7.35857	6.02898e-09	1.31079e-07	10.1502
SKAP2	-2.04594	7.41751	-7.35806	6.03885e-09	1.31079e-07	10.1486
LCP2	-1.2072	8.47491	-7.35265	6.14348e-09	1.32661e-07	10.1315
ST3GAL1	-1.62825	5.51984	-7.35144	6.16711e-09	1.32933e-07	10.1277
TMEM206	1.0904	6.08081	7.34885	6.21811e-09	1.33583e-07	10.1195
TSPAN3	1.44223	7.84563	7.34198	6.35538e-09	1.36066e-07	10.0977
KIR2DS4	-2.08256	2.10639	-7.33654	6.46616e-09	1.38115e-07	10.0805
DYSF	-3.00685	7.41514	-7.33239	6.55197e-09	1.3956e-07	10.0673
ZZEF1	-1.03137	5.54373	-7.32642	6.67755e-09	1.41994e-07	10.0484
LIMD2	-1.68036	6.57024	-7.31832	6.8517e-09	1.45451e-07	10.0228
GBP1	-2.25341	6.59518	-7.30748	7.09207e-09	1.50299e-07	9.98844
YARS	1.37499	8.58288	7.30173	7.22309e-09	1.52818e-07	9.97021
DDX39A	1.28902	8.99217	7.29903	7.28539e-09	1.53876e-07	9.96165
ECHS1	1.27995	8.41618	7.29619	7.35153e-09	1.55012e-07	9.95265
PTDSS1	1.36863	9.50319	7.29534	7.37134e-09	1.55051e-07	9.94997
TOMM20	1.19231	9.25161	7.29505	7.37809e-09	1.55051e-07	9.94906
LOC728392	-2.34079	7.56027	-7.28973	7.50399e-09	1.57433e-07	9.9322
SEH1L	1.36036	6.91329	7.28557	7.6042e-09	1.58739e-07	9.91899
PRC1	2.0411	6.50416	7.28147	7.70403e-09	1.6029e-07	9.906
ITGAX	-2.11641	7.92088	-7.27844	7.7787e-09	1.61308e-07	9.89639
NDUFB7	1.23156	5.77882	7.27792	7.79153e-09	1.61308e-07	9.89475
GTPBP4	1.20638	7.60235	7.27547	7.85252e-09	1.62303e-07	9.88698
KLF3	-1.10838	6.83353	-7.26834	8.0328e-09	1.65756e-07	9.86438
CD247	-2.24079	6.68373	-7.25537	8.37143e-09	1.71895e-07	9.82325
TBCA	1.14577	9.05987	7.23493	8.93468e-09	1.82862e-07	9.7584
MX2	-2.25416	8.4137	-7.22695	9.16477e-09	1.86961e-07	9.73308
COMT	1.10235	7.94811	7.22109	9.33744e-09	1.89866e-07	9.71449
STAT1	-1.63704	7.64468	-7.19932	1.00086e-08	2.02529e-07	9.64536
NET1	2.32333	6.52711	7.19724	1.00751e-08	2.03301e-07	9.63877
TLE3	-1.21509	7.51583	-7.19711	1.00792e-08	2.03301e-07	9.63837
LAGE3	1.45712	7.05751	7.18577	1.04504e-08	2.09442e-07	9.60235
PHB	1.14216	7.77277	7.18122	1.06032e-08	2.12166e-07	9.58789
GPI	1.37643	8.83297	7.18015	1.06394e-08	2.1255e-07	9.5845
SDPR	-2.43436	6.03688	-7.17419	1.08438e-08	2.1629e-07	9.56555
ERCC1	1.06099	7.19138	7.16543	1.11512e-08	2.21716e-07	9.53772
NDEL1	-1.15719	7.88193	-7.15695	1.14569e-08	2.27433e-07	9.51079
TYK2	-1.02747	8.73717	-7.14463	1.19165e-08	2.35441e-07	9.47162
SAMD9	-1.41661	6.13274	-7.14225	1.20073e-08	2.3686e-07	9.46407
YBX3	1.38945	8.91283	7.14094	1.20579e-08	2.37486e-07	9.45988
ZPR1	1.03979	7.61997	7.13425	1.2318e-08	2.42228e-07	9.43863
EIF3L	1.0335	11.1577	7.13094	1.2449e-08	2.4404e-07	9.4281
KLRB1	-2.27851	7.07382	-7.12545	1.2669e-08	2.47579e-07	9.41066
GRAMD1C	-1.57158	4.44267	-7.1232	1.27605e-08	2.48448e-07	9.4035
MAPK1	-1.02213	7.94718	-7.12246	1.27909e-08	2.48448e-07	9.40113
P2RY10	-2.37202	4.25498	-7.12241	1.27927e-08	2.48448e-07	9.40099
GRK1	-1.11148	5.64284	-7.1145	1.31202e-08	2.54022e-07	9.37582
PXMP2	1.6306	6.5353	7.11309	1.31793e-08	2.54773e-07	9.37134
PSTPIP1	-1.67301	7.00783	-7.10552	1.35023e-08	2.60614e-07	9.34724
CPSF6	1.05968	7.44767	7.09099	1.41437e-08	2.72131e-07	9.30104
NCF4	-1.74558	9.48805	-7.09007	1.41855e-08	2.72131e-07	9.29811
SERBP1	1.04187	9.28092	7.08888	1.42397e-08	2.7275e-07	9.29431
WIPI1	-1.81043	4.96386	-7.0838	1.44725e-08	2.76787e-07	9.27816
BTF3	1.00453	11.1096	7.07394	1.49362e-08	2.84788e-07	9.24677
DNM1L	1.11525	7.09146	7.0697	1.51402e-08	2.87366e-07	9.23327
MPDU1	1.22611	6.99759	7.06533	1.53532e-08	2.9097e-07	9.21936
INHBB	-1.13898	4.10204	-7.06032	1.56012e-08	2.95222e-07	9.20341
ARFIP1	-1.76677	6.30944	-7.05754	1.57404e-08	2.96961e-07	9.19457
PLBD1	-3.99144	7.71347	-7.04998	1.61254e-08	3.02406e-07	9.17051
TARS	1.53666	7.86329	7.0481	1.62231e-08	3.03783e-07	9.1645
ARRB2	-2.04912	8.91646	-7.04028	1.66339e-08	3.10088e-07	9.13961
SQLE	1.4495	6.78816	7.03595	1.68661e-08	3.13797e-07	9.12582
AREL1	-1.1338	6.7492	-7.03564	1.68829e-08	3.13797e-07	9.12482
HCP5	-1.60867	5.73013	-7.03498	1.69186e-08	3.13995e-07	9.12272
DUSP10	1.90691	7.12858	7.0323	1.70641e-08	3.16228e-07	9.1142
HCK	-2.80928	8.97083	-7.0303	1.71735e-08	3.17785e-07	9.10784
LRPPRC	1.19862	8.24209	7.02722	1.7344e-08	3.20467e-07	9.09801
UBE2E1	1.17528	9.72001	7.01957	1.77736e-08	3.27923e-07	9.07365
OGFRL1	-2.52554	6.73653	-7.01353	1.81205e-08	3.32855e-07	9.05442
SIRPA	-1.79932	7.05295	-7.00598	1.85638e-08	3.405e-07	9.03036
DPP8	-1.52572	7.92535	-7.00381	1.86936e-08	3.41901e-07	9.02343
SYNJ1	-1.022	6.43548	-6.99895	1.89865e-08	3.46706e-07	9.00795
MCTS1	1.4526	7.79383	6.99312	1.93444e-08	3.52243e-07	8.98937
AHDC1	1.65352	5.21316	6.98251	2.0013e-08	3.63889e-07	8.95556
PDCD4-AS1	-1.13833	6.07658	-6.97997	2.01768e-08	3.65446e-07	8.94744
TRA2B	1.06069	9.49432	6.97983	2.0186e-08	3.65446e-07	8.94699
STK38	-1.80591	6.76065	-6.97457	2.05288e-08	3.71116e-07	8.93023
IL32	-4.31667	4.69999	-6.96117	2.14293e-08	3.85174e-07	8.88752
UBXN2B	-1.80558	7.99184	-6.95859	2.16073e-08	3.87818e-07	8.87928
SERINC1	-1.03068	9.32876	-6.95798	2.16494e-08	3.88019e-07	8.87735
STMN1	1.79707	7.05593	6.95673	2.17362e-08	3.89019e-07	8.87337
CLEC4A	-3.72339	6.75678	-6.95533	2.18341e-08	3.90214e-07	8.8689
KAT2A	1.07588	7.80954	6.93851	2.3044e-08	4.09436e-07	8.81523
SLC16A6	-1.04569	5.09271	-6.93812	2.30728e-08	4.09436e-07	8.81399
POLR1D	1.17563	9.28481	6.93668	2.31792e-08	4.10743e-07	8.80941
TIMM9	1.10277	7.89756	6.9288	2.37725e-08	4.20663e-07	8.78426
PTGS2	-3.34879	7.0635	-6.92064	2.44024e-08	4.31201e-07	8.75824
CCT6A	1.17405	7.92468	6.9159	2.47765e-08	4.37196e-07	8.74311
PTPRN2	-1.28486	5.0261	-6.91441	2.48953e-08	4.38675e-07	8.73835
GUSB	1.15891	9.12211	6.90077	2.60082e-08	4.57642e-07	8.69484
NDUFA4	1.04893	9.64748	6.88663	2.72154e-08	4.7555e-07	8.6497
FOSB	3.70656	8.02069	6.88281	2.75514e-08	4.8075e-07	8.6375
HSPBAP1	-1.24099	6.77096	-6.87823	2.79597e-08	4.87198e-07	8.62286
FAM102A	-1.75671	5.81454	-6.87604	2.8157e-08	4.89276e-07	8.61587
F2RL1	-2.15878	5.37458	-6.86741	2.89474e-08	5.02316e-07	8.58833
IDS	-1.13702	7.55977	-6.85112	3.05012e-08	5.27092e-07	8.53632
ZNF593	1.38	6.82708	6.85031	3.05812e-08	5.27747e-07	8.53372
GTF3A	1.16611	10.3094	6.84921	3.06897e-08	5.28892e-07	8.53019
CKAP4	-2.50716	6.86703	-6.84134	3.14749e-08	5.41679e-07	8.50507
BACH1	-1.64196	8.45617	-6.83932	3.16797e-08	5.44457e-07	8.49861
CCT7	1.07446	9.77173	6.83153	3.24823e-08	5.55861e-07	8.47373
WDR18	1.32835	7.32374	6.83116	3.25205e-08	5.55861e-07	8.47256
LILRA1	-1.13292	7.9511	-6.82915	3.27311e-08	5.58421e-07	8.46614
OSBPL8	-1.2086	9.43008	-6.82846	3.28038e-08	5.58421e-07	8.46394
XPOT	1.05462	8.14161	6.82515	3.31553e-08	5.6364e-07	8.45333
FAH	2.1365	7.15658	6.81536	3.42146e-08	5.79294e-07	8.42206
LSM5	1.24306	7.16019	6.81314	3.44595e-08	5.81869e-07	8.41496
SECTM1	-3.98806	7.09058	-6.81137	3.46552e-08	5.84388e-07	8.40933
ADSL	1.0826	8.68983	6.8094	3.48752e-08	5.87308e-07	8.40304
MBP	-1.73125	7.37331	-6.80168	3.57516e-08	6.01259e-07	8.37836
RNF111	-1.48336	6.44373	-6.79595	3.64162e-08	6.11617e-07	8.36004
DEPTOR	2.6365	6.46387	6.79378	3.66708e-08	6.14249e-07	8.35311
TLR4	-2.1282	7.12252	-6.77894	3.84632e-08	6.43211e-07	8.30566
DUT	1.15541	9.0742	6.77862	3.85024e-08	6.43211e-07	8.30464
LYRM4	1.05593	7.41148	6.77555	3.88839e-08	6.48578e-07	8.29484
ABHD17B	1.12918	7.19529	6.77521	3.89271e-08	6.48578e-07	8.29374
APMAP	-1.22955	9.4128	-6.76692	3.99777e-08	6.64318e-07	8.26725
RNASET2	-1.54578	10.3156	-6.76389	4.03694e-08	6.69055e-07	8.25756
MCM6	1.38833	8.51881	6.76272	4.05223e-08	6.70703e-07	8.2538
RAB27A	-1.66053	8.10874	-6.7618	4.06419e-08	6.71797e-07	8.25087
PARPBP	1.68074	6.13918	6.74851	4.2417e-08	6.98377e-07	8.20836
MRPL3	1.31617	8.5661	6.73842	4.38156e-08	7.16702e-07	8.17611
GLRX	-1.43856	9.10521	-6.73681	4.40438e-08	7.19497e-07	8.17095
BTG2	-2.0777	7.36914	-6.73127	4.48356e-08	7.30467e-07	8.15323
CDK2AP1	1.55233	9.3822	6.73089	4.489e-08	7.30467e-07	8.15203
KDM6B	-1.05976	7.93112	-6.72905	4.51562e-08	7.33846e-07	8.14615
CERS6	1.19419	8.04608	6.72321	4.60126e-08	7.4391e-07	8.12747
MCM2	2.30795	7.46804	6.71944	4.65742e-08	7.52021e-07	8.11541
MKNK2	-1.36467	9.50642	-6.71664	4.69963e-08	7.57788e-07	8.10644
SPI1	-2.02867	7.89164	-6.71514	4.7224e-08	7.58607e-07	8.10163
SVIL	-1.45158	6.85454	-6.7114	4.77962e-08	7.66818e-07	8.08966
HINT1	1.34979	10.8435	6.71015	4.79883e-08	7.68916e-07	8.08567
C21orf33	1.03639	7.75832	6.70957	4.8078e-08	7.6937e-07	8.08382
LILRB2	-3.60509	7.21542	-6.7089	4.81816e-08	7.70047e-07	8.08168
ZWINT	2.28005	7.19906	6.70743	4.841e-08	7.72713e-07	8.07698
DHX34	-1.01157	5.1939	-6.70416	4.8922e-08	7.79892e-07	8.06652
ACSL1	-2.53722	8.36719	-6.70124	4.9385e-08	7.85278e-07	8.05715
PSMG1	1.59169	7.54143	6.70083	4.945e-08	7.85316e-07	8.05585
PF4V1	-2.27068	3.70622	-6.69687	5.00834e-08	7.93367e-07	8.04319
MX1	-2.22064	7.02943	-6.695	5.03857e-08	7.97149e-07	8.03721
DBI	1.07184	10.0053	6.69205	5.08667e-08	8.03745e-07	8.02777
C6orf48	1.37615	10.0481	6.68385	5.22274e-08	8.20775e-07	8.00153
NOTCH1	-1.96203	8.41297	-6.68381	5.2234e-08	8.20775e-07	8.0014
RPS6KA1	-1.09151	8.68595	-6.68359	5.22716e-08	8.20775e-07	8.00069
LILRA3	-3.46433	6.157	-6.67944	5.29742e-08	8.30767e-07	7.98741
IL4R	-2.5486	7.77959	-6.6734	5.40149e-08	8.44976e-07	7.96808
SNRPA	1.17744	8.21009	6.66679	5.51759e-08	8.62063e-07	7.94694
MRPL12	1.47107	6.53291	6.66148	5.61283e-08	8.75853e-07	7.92993
SLIRP	1.0696	8.82369	6.66101	5.62136e-08	8.76095e-07	7.92842
FBL	1.37102	10.0282	6.66041	5.63227e-08	8.76705e-07	7.92649
PRPS2	1.38971	7.45313	6.65763	5.68281e-08	8.83477e-07	7.91761
CLIP2	1.53514	7.09059	6.65401	5.74952e-08	8.92742e-07	7.90601
APOBR	-1.76239	7.86599	-6.65073	5.81048e-08	9.01091e-07	7.89553
NOTCH2	-1.73899	8.61213	-6.64681	5.88441e-08	9.1143e-07	7.88297
NR3C1	-1.13947	8.64759	-6.64477	5.92326e-08	9.16317e-07	7.87643
HMBS	1.14891	7.48755	6.64421	5.93383e-08	9.1682e-07	7.87465
HBP1	-1.54003	7.28761	-6.63746	6.06433e-08	9.35832e-07	7.85303
PUF60	1.11598	8.6127	6.63701	6.07315e-08	9.3604e-07	7.85159
TANK	-1.2175	7.28615	-6.62281	6.35736e-08	9.73864e-07	7.80614
GPR171	-1.92227	5.07986	-6.61988	6.41772e-08	9.81912e-07	7.79675
MSL1	-1.44282	8.847	-6.61735	6.47018e-08	9.88732e-07	7.78866
MTHFD1	1.33738	7.61201	6.60048	6.83172e-08	1.04018e-06	7.73463
RP4-781L3.1	-1.77502	6.10651	-6.59592	6.93282e-08	1.05211e-06	7.72003
COPS2	1.01549	8.41099	6.59582	6.93523e-08	1.05211e-06	7.71969
GNG11	-3.47384	6.14508	-6.59024	7.06096e-08	1.0686e-06	7.70184
PSMD14	1.15689	7.94269	6.5848	7.18602e-08	1.08578e-06	7.68439
H2AFY	1.00417	10.4889	6.58455	7.19181e-08	1.08578e-06	7.68359
NUCB2	2.44245	8.75436	6.58359	7.21404e-08	1.08783e-06	7.68052
HOXA10	2.24525	7.59911	6.581	7.27453e-08	1.09432e-06	7.67223
PLEKHA5	1.51896	6.68196	6.57622	7.38753e-08	1.10734e-06	7.65691
KIR2DL2	-1.47738	4.23847	-6.56189	7.73689e-08	1.15694e-06	7.61101
FOXO3	-1.53332	8.84601	-6.55508	7.90866e-08	1.18122e-06	7.58919
CCT4	1.41723	9.81356	6.55424	7.93001e-08	1.183e-06	7.58651
FAM49A	-2.11115	6.7375	-6.55208	7.98555e-08	1.18987e-06	7.57958
PPAT	1.04128	6.55663	6.53772	8.36401e-08	1.24037e-06	7.53358
DNMT3B	3.41181	6.31991	6.53429	8.45711e-08	1.25121e-06	7.52259
C5AR1	-4.31369	7.52514	-6.52784	8.63493e-08	1.27602e-06	7.50192
GSTP1	1.21049	9.9517	6.51699	8.94238e-08	1.31765e-06	7.46716
WDR43	1.3248	6.14446	6.51679	8.94815e-08	1.31765e-06	7.46652
SPINK2	4.42424	8.62149	6.51442	9.01677e-08	1.32538e-06	7.45894
IQGAP1	-1.71289	8.62258	-6.51425	9.02181e-08	1.32538e-06	7.45838
SPOCK2	-1.61161	7.38063	-6.51201	9.08738e-08	1.33345e-06	7.45119
CLEC7A	-3.34123	8.04528	-6.51001	9.14613e-08	1.33956e-06	7.44479
CXCL3	2.96582	5.25353	6.50987	9.15038e-08	1.33956e-06	7.44433
ACTN1	-1.70686	8.60483	-6.50184	9.39038e-08	1.3731e-06	7.41861
ZNF217	-1.67312	7.12673	-6.49843	9.49426e-08	1.38667e-06	7.40768
LPGAT1	-1.49201	7.68688	-6.49366	9.64156e-08	1.40422e-06	7.39239
HAL	-2.67549	6.36626	-6.4935	9.6465e-08	1.40422e-06	7.39188
TRIM28	1.10081	9.00982	6.49345	9.64801e-08	1.40422e-06	7.39173
PARP12	-1.34828	7.57087	-6.49162	9.70526e-08	1.41092e-06	7.38585
UNG	1.76139	6.30093	6.49031	9.74653e-08	1.41528e-06	7.38164
CR1	-2.02723	5.99604	-6.48287	9.98322e-08	1.44763e-06	7.35781
CPT1A	1.0634	7.69005	6.47982	1.0082e-07	1.45892e-06	7.34803
TFB2M	1.44817	7.86372	6.47291	1.03092e-07	1.48907e-06	7.3259
RGS2	-3.35172	10.2814	-6.47192	1.03422e-07	1.49142e-06	7.32273
DRAP1	1.9033	8.24903	6.46024	1.07399e-07	1.54344e-06	7.28526
HYAL3	1.91982	6.14338	6.45117	1.10589e-07	1.58385e-06	7.25619
CDK9	1.01326	5.94156	6.4485	1.11547e-07	1.59575e-06	7.24763
SETD1B	-1.1262	8.48932	-6.44154	1.1408e-07	1.62826e-06	7.22534
ZFP36L1	-2.37396	6.59498	-6.4288	1.18871e-07	1.68897e-06	7.18449
MNDA	-4.55851	8.7522	-6.42776	1.19273e-07	1.69223e-06	7.18114
ZHX2	-1.59104	5.86246	-6.4273	1.19448e-07	1.69223e-06	7.17968
RAP1GAP2	-1.28379	7.98899	-6.42505	1.20321e-07	1.70186e-06	7.17245
SIGLEC9	-1.32028	5.21415	-6.42414	1.20674e-07	1.70493e-06	7.16954
FGL2	-2.91838	7.99691	-6.41475	1.24389e-07	1.75346e-06	7.13944
PTDSS2	1.37956	4.51702	6.4122	1.2542e-07	1.76403e-06	7.13125
RXRA	-1.57339	7.62028	-6.40642	1.2778e-07	1.79522e-06	7.11273
DENR	1.22423	8.52141	6.40567	1.28092e-07	1.79758e-06	7.11032
GPR65	-2.80418	6.6461	-6.39719	1.31647e-07	1.84541e-06	7.08314
EHD1	-1.45207	7.49887	-6.38779	1.35707e-07	1.89808e-06	7.05299
AGBL5	1.02994	5.68521	6.38377	1.37478e-07	1.91857e-06	7.04012
UTP11L	1.42867	7.55214	6.38155	1.3847e-07	1.93027e-06	7.03298
UBXN8	1.4362	6.24848	6.37653	1.40733e-07	1.95964e-06	7.01689
GZMA	-2.95613	7.34866	-6.37587	1.41033e-07	1.96164e-06	7.01478
LIN7A	-1.26256	5.56261	-6.35629	1.50243e-07	2.08281e-06	6.95199
CAD	1.66202	6.29655	6.34974	1.53456e-07	2.1143e-06	6.93099
ATP6V1B2	-1.80923	9.16568	-6.3496	1.53525e-07	2.1143e-06	6.93054
AKR7A2	1.29933	7.80469	6.34745	1.54597e-07	2.12672e-06	6.92364
KIAA0430	-1.00903	7.65661	-6.34691	1.54865e-07	2.12809e-06	6.92191
ICAM3	-1.71284	9.99386	-6.34439	1.56133e-07	2.14315e-06	6.91382
GNA15	2.16674	8.28971	6.34127	1.57717e-07	2.15782e-06	6.90381
GBP2	-2.31652	7.90058	-6.3353	1.60785e-07	2.19387e-06	6.88468
RAPGEF6	-1.89486	5.66349	-6.334	1.61467e-07	2.19952e-06	6.88049
UBE2S	1.75907	7.85694	6.33228	1.62366e-07	2.20937e-06	6.87498
FXR1	1.01666	8.20813	6.33141	1.62822e-07	2.21317e-06	6.8722
FBXL5	-1.59861	8.34978	-6.32888	1.64156e-07	2.22692e-06	6.86409
BTBD3	1.40488	6.51121	6.32882	1.64188e-07	2.22692e-06	6.8639
TMEM204	-1.389	6.34696	-6.32186	1.67927e-07	2.27028e-06	6.84156
FADS2	2.35982	6.56263	6.32142	1.68163e-07	2.27102e-06	6.84016
PTPRE	-1.66344	8.5862	-6.31496	1.71709e-07	2.31641e-06	6.81946
FKBP2	1.20006	6.98945	6.31448	1.71977e-07	2.31754e-06	6.81791
LSM7	1.32278	8.7398	6.3039	1.77961e-07	2.39303e-06	6.78397
THEMIS2	-2.26677	8.54902	-6.30268	1.78664e-07	2.39735e-06	6.78006
KLHL2	-1.59023	7.0122	-6.30172	1.79217e-07	2.40023e-06	6.77699
TSPAN14	-1.42878	6.39791	-6.29754	1.81658e-07	2.42455e-06	6.76357
RUVBL2	2.26482	7.15017	6.2952	1.83037e-07	2.44037e-06	6.75607
LOC100129361	1.21856	7.83415	6.29001	1.86136e-07	2.47904e-06	6.73941
FRAT1	-1.8763	8.52139	-6.28364	1.90006e-07	2.51723e-06	6.71899
ABCE1	1.09146	7.56189	6.27625	1.94597e-07	2.56977e-06	6.69531
HSPE1	1.32289	9.20827	6.27603	1.94738e-07	2.56977e-06	6.69459
SLC12A9	-1.63039	7.59109	-6.27578	1.94894e-07	2.56977e-06	6.6938
EMR2	-2.17607	7.32205	-6.26985	1.98668e-07	2.61243e-06	6.67476
UCHL3	1.12328	7.81516	6.26433	2.02247e-07	2.64587e-06	6.65706
KMT2B	-1.0993	5.43092	-6.26269	2.03317e-07	2.65434e-06	6.65182
FRY	-1.46714	6.53315	-6.256	2.07766e-07	2.70678e-06	6.63035
CREG1	1.11573	9.91191	6.25502	2.08426e-07	2.71256e-06	6.6272
SEMA4D	-1.56859	9.04184	-6.25459	2.08716e-07	2.71352e-06	6.62582
NUDT1	2.2882	6.29411	6.254	2.09113e-07	2.71588e-06	6.62394
QDPR	1.07157	7.58332	6.25358	2.09397e-07	2.71675e-06	6.62259
RRAGB	1.11603	4.71918	6.24311	2.1661e-07	2.80453e-06	6.589
CDKN2D	-2.33115	6.40743	-6.24278	2.16838e-07	2.80459e-06	6.58796
CYB5R4	-1.16352	7.80587	-6.24035	2.18551e-07	2.81803e-06	6.58015
MFSD10	1.31923	8.8119	6.23197	2.24554e-07	2.89246e-06	6.55327
RPL36	1.1863	10.8531	6.22854	2.27054e-07	2.91489e-06	6.54229
MGST2	1.19618	8.57741	6.22837	2.27184e-07	2.91489e-06	6.54172
RGS19	-1.16953	9.37771	-6.22815	2.27344e-07	2.91489e-06	6.54103
ADAM8	-2.42757	8.39512	-6.2255	2.29299e-07	2.9339e-06	6.53254
TUBB4B	1.43981	9.31959	6.22535	2.29408e-07	2.9339e-06	6.53206
DCTD	1.0048	7.46403	6.22276	2.3134e-07	2.95258e-06	6.52375
TFRC	1.88622	9.45001	6.22042	2.33097e-07	2.97199e-06	6.51624
MAP4K4	-1.26538	7.23037	-6.21955	2.33752e-07	2.9743e-06	6.51346
STK17A	-1.18487	6.70778	-6.21879	2.34328e-07	2.9786e-06	6.51102
HSDL2	-1.03122	6.34262	-6.213	2.38759e-07	3.02573e-06	6.49244
NUP214	-1.39232	7.95927	-6.20746	2.43071e-07	3.07726e-06	6.47469
PF4	-3.26507	8.36541	-6.20689	2.43519e-07	3.07983e-06	6.47286
FAM49B	-1.05054	8.52749	-6.20538	2.44716e-07	3.09185e-06	6.468
HPSE	-1.22345	6.15524	-6.20225	2.47208e-07	3.11392e-06	6.45795
TMEM135	1.23209	6.01206	6.2013	2.47969e-07	3.12038e-06	6.45491
ACADM	1.62866	8.02176	6.20044	2.48654e-07	3.12586e-06	6.45217
ATAD2	1.49872	6.31197	6.18802	2.58848e-07	3.24751e-06	6.41233
EIF3B	1.05035	8.55604	6.18472	2.61625e-07	3.27579e-06	6.40175
SELPLG	-1.41502	8.64956	-6.15927	2.84069e-07	3.51225e-06	6.32014
HMGB3	1.6164	6.71193	6.15753	2.85672e-07	3.52413e-06	6.31456
TECR	1.18062	7.4983	6.15704	2.8613e-07	3.52631e-06	6.31297
MCM4	1.65825	6.10959	6.15074	2.92013e-07	3.58474e-06	6.2928
RSAD2	-1.72408	5.91807	-6.13772	3.04578e-07	3.72804e-06	6.25103
ATIC	1.28514	8.19542	6.13199	3.10272e-07	3.79034e-06	6.23267
LY96	-2.88664	7.35347	-6.1211	3.21401e-07	3.91105e-06	6.19774
ABL1	1.26745	7.37755	6.10896	3.3428e-07	4.04424e-06	6.1588
COQ4	1.7627	4.78855	6.10548	3.38055e-07	4.08204e-06	6.14767
CYTIP	-1.7536	8.39683	-6.10296	3.40828e-07	4.11157e-06	6.13957
OSER1	-1.01225	7.74795	-6.10124	3.42723e-07	4.13045e-06	6.13408
PAX5	-1.0632	5.8234	-6.09139	3.53819e-07	4.24785e-06	6.1025
PRF1	-1.85889	8.3885	-6.08728	3.58561e-07	4.30067e-06	6.08931
LBH	-1.98126	6.71238	-6.08475	3.61507e-07	4.33187e-06	6.0812
LTB	-2.9733	7.99978	-6.08422	3.62124e-07	4.33513e-06	6.07951
FCAR	-1.40948	5.55368	-6.08078	3.66174e-07	4.37135e-06	6.06848
TYROBP	-2.04543	10.9781	-6.08077	3.66196e-07	4.37135e-06	6.06843
MRPL15	1.30344	7.9181	6.0669	3.83e-07	4.53312e-06	6.02397
MYO5C	1.10799	8.19467	6.06613	3.83947e-07	4.53971e-06	6.02152
CDT1	1.81948	6.15598	6.06436	3.86155e-07	4.55757e-06	6.01584
DNAJB9	-1.15988	7.2006	-6.06282	3.88081e-07	4.576e-06	6.01091
NME4	1.61304	7.38863	6.05905	3.92847e-07	4.62784e-06	5.99882
BCL2A1	-2.61333	8.41621	-6.05298	4.00641e-07	4.7064e-06	5.97935
EAF2	1.39968	8.512	6.05143	4.02654e-07	4.72563e-06	5.97438
NDE1	-1.13188	8.56743	-6.05105	4.03147e-07	4.72699e-06	5.97317
RUFY2	-1.67833	7.28014	-6.04984	4.04732e-07	4.73672e-06	5.96928
ALG8	1.1385	7.29349	6.04602	4.09761e-07	4.78219e-06	5.95705
POLE2	1.3788	5.54332	6.03376	4.26346e-07	4.95731e-06	5.91774
TRAPPC2L	1.02091	7.02042	6.02563	4.37698e-07	5.07989e-06	5.89171
TNFAIP2	-2.26484	8.25853	-6.0201	4.4561e-07	5.15264e-06	5.87396
IFITM3	-1.64181	11.3293	-6.0173	4.49661e-07	5.19471e-06	5.865
CCR6	-1.0237	4.44385	-6.01411	4.54318e-07	5.24367e-06	5.85479
BAZ1A	-1.27767	8.36018	-6.00698	4.64928e-07	5.34157e-06	5.83192
CHMP2A	-1.09374	8.63044	-6.00647	4.65693e-07	5.34545e-06	5.8303
PAK1IP1	1.78457	5.18903	5.99963	4.76107e-07	5.44622e-06	5.80839
MYBL1	-1.9132	5.60099	-5.99931	4.76609e-07	5.44622e-06	5.80735
ALOX5AP	-2.6316	9.20385	-5.99929	4.76642e-07	5.44622e-06	5.80728
ATM	-1.3212	6.87705	-5.99535	4.82751e-07	5.50599e-06	5.79467
MPG	1.47162	7.41577	5.98757	4.95064e-07	5.63618e-06	5.76972
APEX1	1.6614	9.47288	5.97536	5.15008e-07	5.83676e-06	5.73061
MRPS33	1.09732	7.80854	5.97372	5.17735e-07	5.85708e-06	5.72538
NBEAL2	-1.47274	7.5654	-5.96742	5.28404e-07	5.94029e-06	5.70518
LRP1	-1.2132	5.92102	-5.95153	5.56265e-07	6.23116e-06	5.6543
PPP1R3D	-1.15948	4.47094	-5.94528	5.67637e-07	6.33592e-06	5.63426
LYN	-1.19734	9.97674	-5.944	5.69996e-07	6.35659e-06	5.63015
TMX2	1.0818	8.01662	5.93951	5.78333e-07	6.43813e-06	5.61578
IL13RA1	-2.09757	7.08877	-5.93247	5.91652e-07	6.56891e-06	5.59323
VCL	-1.17909	8.15361	-5.9312	5.94089e-07	6.59013e-06	5.58917
TUFM	1.12094	9.13212	5.92514	6.05842e-07	6.70864e-06	5.56977
MRPL9	1.00015	7.85046	5.9231	6.09864e-07	6.74722e-06	5.56322
CPPED1	-2.27604	7.15104	-5.91895	6.18095e-07	6.82024e-06	5.54995
CSF2RA	-1.36861	6.48052	-5.91683	6.22362e-07	6.86129e-06	5.54314
LSM2	1.22345	7.32689	5.90895	6.38425e-07	7.00147e-06	5.51791
LILRB1	-3.87466	5.72801	-5.90826	6.39854e-07	7.01101e-06	5.5157
METAP2	1.25551	7.17382	5.90557	6.45443e-07	7.06608e-06	5.50709
ZNF22	1.24387	7.91282	5.89734	6.62848e-07	7.23139e-06	5.48075
LTF	-3.56398	4.62976	-5.89564	6.66505e-07	7.25236e-06	5.47531
LMNA	2.37707	8.05435	5.89369	6.70725e-07	7.28564e-06	5.46906
TMEM127	-1.28711	6.82186	-5.88614	6.87297e-07	7.45919e-06	5.44491
NEK7	-1.94709	8.14891	-5.88454	6.90872e-07	7.49151e-06	5.43977
NAA15	1.71179	6.16057	5.88268	6.95025e-07	7.52354e-06	5.43384
IGFBP7	2.22991	8.32591	5.88019	7.0066e-07	7.57147e-06	5.42585
RPL39L	1.13463	5.50614	5.87263	7.1799e-07	7.7454e-06	5.40167
CD8A	-1.85984	6.93235	-5.87178	7.19973e-07	7.75752e-06	5.39894
SMYD3	2.48644	7.82928	5.86584	7.33941e-07	7.89034e-06	5.37992
GRAP2	-1.99636	2.60739	-5.86445	7.37249e-07	7.91234e-06	5.37547
HMHA1	-1.14731	8.83075	-5.86083	7.45937e-07	7.98509e-06	5.36388
LRP8	1.18439	6.29285	5.85993	7.48097e-07	8.00138e-06	5.36102
ANPEP	-2.66776	7.52844	-5.85531	7.59367e-07	8.11109e-06	5.34622
CTSS	-1.99833	9.73691	-5.85353	7.63759e-07	8.14806e-06	5.34052
ENTPD1	-1.36424	6.92789	-5.85064	7.70928e-07	8.21756e-06	5.33127
GOLGA8N	1.86077	10.0773	5.84645	7.81436e-07	8.30839e-06	5.31788
POLD2	1.99398	6.87044	5.84526	7.84459e-07	8.33347e-06	5.31406
PTPLAD1	1.1174	6.01824	5.84405	7.87534e-07	8.35905e-06	5.31019
ULK1	-1.89502	6.43304	-5.8382	8.02553e-07	8.50408e-06	5.29149
PPA2	1.16729	8.27188	5.83297	8.16249e-07	8.62734e-06	5.27475
FKBP4	1.00072	7.52568	5.82609	8.34619e-07	8.81408e-06	5.25273
PRDX4	1.66297	7.47534	5.82452	8.38851e-07	8.84389e-06	5.24773
H1FX	1.69945	9.58069	5.82086	8.48846e-07	8.94175e-06	5.23601
CD48	-2.55187	8.44437	-5.81246	8.72221e-07	9.17258e-06	5.20914
APOL2	-1.02102	5.85461	-5.81135	8.75362e-07	9.1979e-06	5.20558
GSAP	-1.55759	7.1925	-5.81071	8.77153e-07	9.209e-06	5.20356
KDM1A	1.32573	6.82507	5.80893	8.82227e-07	9.25454e-06	5.19786
PCCB	1.00706	7.15191	5.80371	8.97248e-07	9.39639e-06	5.18116
TNFRSF1A	-1.6921	7.98726	-5.8019	9.02515e-07	9.44366e-06	5.17537
CCDC6	1.4224	6.58227	5.79235	9.308e-07	9.70724e-06	5.14485
TREM1	-3.00299	7.4867	-5.7858	9.50722e-07	9.89855e-06	5.1239
RALB	-1.29832	8.0956	-5.78496	9.53328e-07	9.91745e-06	5.12119
GMCL1	-1.05924	6.67819	-5.78073	9.6643e-07	1.0026e-05	5.10769
MRPS2	1.01898	7.04012	5.78056	9.66955e-07	1.0026e-05	5.10716
RRN3	1.73599	5.92804	5.77549	9.82956e-07	1.01667e-05	5.09093
AK2	1.18096	8.46888	5.76437	1.01893e-06	1.05041e-05	5.05538
PDE4B	-2.52826	6.7125	-5.76228	1.02584e-06	1.0558e-05	5.0487
MAML1	-1.11372	7.6476	-5.75693	1.04371e-06	1.07243e-05	5.03162
RUVBL1	1.36455	7.30709	5.75558	1.04829e-06	1.07625e-05	5.0273
MYD88	-1.09572	9.74559	-5.74992	1.06765e-06	1.09166e-05	5.0092
HECA	-1.0704	9.29354	-5.74515	1.08421e-06	1.105e-05	4.99398
HIVEP2	-1.22859	5.86844	-5.74219	1.09465e-06	1.11382e-05	4.98451
IFT22	1.53121	2.70072	5.73948	1.10429e-06	1.1209e-05	4.97584
HADH	1.18779	7.10875	5.73796	1.10972e-06	1.12551e-05	4.97099
PNRC1	-1.17572	9.39514	-5.73579	1.11751e-06	1.13158e-05	4.96407
ZNF106	-1.01782	7.52498	-5.73053	1.13667e-06	1.14913e-05	4.94726
IFNGR2	-1.52721	9.36207	-5.73001	1.13859e-06	1.15014e-05	4.9456
SIL1	1.2227	6.4991	5.71683	1.18813e-06	1.1925e-05	4.90349
CDKN1B	-1.09364	8.1788	-5.71599	1.19133e-06	1.19381e-05	4.90083
ST3GAL2	-1.01109	5.19642	-5.71155	1.20857e-06	1.21012e-05	4.88663
CD79A	-1.63644	6.42805	-5.7031	1.24201e-06	1.24062e-05	4.85966
SOD1	1.12928	9.74642	5.69748	1.26478e-06	1.26107e-05	4.8417
ZSWIM8	-1.23997	6.22278	-5.69582	1.27158e-06	1.26422e-05	4.8364
LMNB2	1.54959	6.22418	5.69579	1.27168e-06	1.26422e-05	4.83632
PLCXD1	1.4561	7.19845	5.69285	1.28384e-06	1.2753e-05	4.82692
EOGT	1.46692	5.40232	5.69233	1.28599e-06	1.27643e-05	4.82526
CD53	-1.09897	11.1012	-5.68937	1.29835e-06	1.28768e-05	4.81581
WT1	1.58139	5.50028	5.68799	1.30414e-06	1.29175e-05	4.81141
GMDS	1.34391	6.13503	5.68665	1.30981e-06	1.29494e-05	4.80713
PTPRC	-1.27152	10.2083	-5.68394	1.32129e-06	1.30424e-05	4.7985
NDC1	1.01732	6.75711	5.67996	1.3384e-06	1.31802e-05	4.78579
SMPD3	-1.51498	4.11066	-5.67554	1.35766e-06	1.33594e-05	4.77166
HSPB1	2.4977	7.02116	5.67001	1.38211e-06	1.3568e-05	4.75403
ESRRB	1.3276	4.62934	5.66811	1.39064e-06	1.36411e-05	4.74795
PTTG1	1.16567	8.1774	5.6663	1.39878e-06	1.37102e-05	4.74218
GAR1	1.50955	7.24236	5.65972	1.42883e-06	1.39938e-05	4.72118
AGTPBP1	-1.33448	7.24153	-5.65622	1.44508e-06	1.41419e-05	4.71001
GLTSCR1L	-1.16357	6.70994	-5.6547	1.45215e-06	1.42001e-05	4.70518
IFT74	1.34356	4.95818	5.65168	1.46641e-06	1.43283e-05	4.69553
IFIH1	-1.48258	5.4656	-5.65115	1.46893e-06	1.43333e-05	4.69384
SLC39A8	1.20415	6.80377	5.64591	1.49396e-06	1.45409e-05	4.67714
NUP54	1.08595	6.55218	5.64357	1.50531e-06	1.46287e-05	4.66966
CEBPB	-2.44569	10.6388	-5.64078	1.51895e-06	1.4727e-05	4.66075
NABP1	-1.76545	2.97564	-5.63248	1.56019e-06	1.50455e-05	4.63428
NIT2	1.10008	7.54927	5.63124	1.56641e-06	1.50939e-05	4.63035
IFNGR1	-1.64195	8.92357	-5.62887	1.57847e-06	1.51867e-05	4.62278
LRIG1	-1.51711	4.23712	-5.6205	1.62168e-06	1.55666e-05	4.59611
ALPK1	-1.3618	3.91042	-5.62019	1.62333e-06	1.55706e-05	4.5951
PRIM1	1.26433	6.84138	5.61875	1.63086e-06	1.56189e-05	4.59053
NCK2	-1.31295	7.91694	-5.61807	1.63444e-06	1.56413e-05	4.58836
NUSAP1	1.73178	6.65916	5.61165	1.66871e-06	1.59327e-05	4.56787
RGL2	-1.08431	8.17502	-5.60841	1.68626e-06	1.6088e-05	4.55754
IGF2BP2	2.21202	7.40161	5.60735	1.69201e-06	1.61307e-05	4.55417
BAHCC1	2.17922	6.32475	5.60381	1.71144e-06	1.62911e-05	4.5429
CSGALNACT1	-2.2808	5.94991	-5.60351	1.7131e-06	1.62942e-05	4.54194
SIGLEC7	-1.01113	6.02808	-5.60328	1.71435e-06	1.62942e-05	4.54121
VCPKMT	-1.14271	6.80471	-5.59736	1.74744e-06	1.65835e-05	4.52233
TREML2	-1.28691	6.58107	-5.59668	1.75127e-06	1.66073e-05	4.52017
DHRS7	-1.1417	8.08513	-5.59208	1.77748e-06	1.68304e-05	4.5055
KIAA0101	1.45566	8.46946	5.59122	1.78242e-06	1.68644e-05	4.50276
UROD	1.04886	7.77447	5.58297	1.83052e-06	1.72935e-05	4.47647
PPBP	-3.5745	8.79387	-5.58253	1.83308e-06	1.73046e-05	4.47509
EMP1	2.2398	6.17713	5.57394	1.88465e-06	1.77513e-05	4.44769
RCBTB2	-1.67972	7.32166	-5.57235	1.89429e-06	1.78288e-05	4.44265
EHBP1L1	-1.18986	6.90537	-5.57004	1.90845e-06	1.79351e-05	4.4353
SELL	-1.85172	9.87695	-5.56478	1.94116e-06	1.81991e-05	4.41852
NUP155	1.18296	5.0313	5.56282	1.95343e-06	1.82485e-05	4.4123
DYNC2LI1	1.29425	5.14982	5.56047	1.96832e-06	1.8374e-05	4.4048
MDH1	1.09907	9.0823	5.5597	1.9732e-06	1.84058e-05	4.40236
SLC6A6	-1.88946	5.68364	-5.55481	2.00458e-06	1.86568e-05	4.38678
ACPP	-1.19657	6.21318	-5.55387	2.01066e-06	1.86995e-05	4.3838
APOL1	-1.18309	5.2651	-5.54988	2.03671e-06	1.89138e-05	4.37109
PIGP	1.19842	7.28922	5.54948	2.0393e-06	1.89239e-05	4.36983
VAT1	1.39471	8.53548	5.54442	2.07289e-06	1.91938e-05	4.3537
CD22	-1.13188	4.60479	-5.54417	2.07458e-06	1.91945e-05	4.3529
FAM86A	1.95511	4.00793	5.53941	2.10668e-06	1.9473e-05	4.33774
SETMAR	1.59505	5.95059	5.53924	2.10779e-06	1.9473e-05	4.33722
CRLF3	-1.3856	8.37771	-5.53881	2.11074e-06	1.94859e-05	4.33584
NINJ1	-2.56726	8.39317	-5.52807	2.18511e-06	2.00691e-05	4.30166
IL18R1	-1.20226	5.14956	-5.52279	2.22259e-06	2.03686e-05	4.28488
MAP3K2	-1.28711	6.68939	-5.52144	2.23228e-06	2.04425e-05	4.28058
GNL2	1.02275	6.57922	5.51597	2.27204e-06	2.0746e-05	4.26316
BAZ2B	-1.5413	6.53717	-5.51188	2.30218e-06	2.0945e-05	4.25016
LDHB	1.21232	10.8099	5.51117	2.30745e-06	2.09777e-05	4.2479
ITPA	1.2547	8.23144	5.50731	2.3363e-06	2.12246e-05	4.23564
PPRC1	1.11773	6.65459	5.49879	2.4014e-06	2.17688e-05	4.20852
TCEAL2	1.14104	4.88837	5.4984	2.40442e-06	2.17804e-05	4.20728
CD58	-1.42929	7.19249	-5.49788	2.40841e-06	2.18008e-05	4.20564
CXCL1	-1.07092	7.15749	-5.49018	2.46891e-06	2.22521e-05	4.18116
CYTH1	-1.11553	7.23048	-5.47854	2.56333e-06	2.3004e-05	4.14413
SPATA7	1.38581	4.55224	5.46517	2.6761e-06	2.39134e-05	4.10166
OSBPL11	-1.78827	6.6305	-5.46358	2.68984e-06	2.4019e-05	4.09661
NAGK	-1.83237	8.00104	-5.45969	2.72379e-06	2.42704e-05	4.08423
PEX26	1.05874	6.95196	5.45646	2.75225e-06	2.44892e-05	4.07398
CALCB	1.06412	3.74189	5.4551	2.76429e-06	2.45789e-05	4.06967
BAX	1.27885	5.65961	5.45254	2.78724e-06	2.47478e-05	4.06152
RSL24D1	1.10686	9.46565	5.45036	2.80682e-06	2.48865e-05	4.05462
BCL6	-2.51823	8.2482	-5.44748	2.83299e-06	2.50654e-05	4.04546
AVEN	1.25536	5.87468	5.44559	2.85029e-06	2.52002e-05	4.03946
VOPP1	-1.51959	8.12591	-5.44538	2.85225e-06	2.52002e-05	4.03878
LOC81691	1.14228	6.39544	5.44484	2.85714e-06	2.52224e-05	4.03709
PECAM1	-1.04997	9.25407	-5.44467	2.85878e-06	2.52224e-05	4.03652
TNFRSF1B	-2.6756	8.28923	-5.44443	2.86091e-06	2.52235e-05	4.03579
B4GALT5	-1.45974	7.85767	-5.44357	2.86886e-06	2.52757e-05	4.03305
RAB31	-2.80124	8.1017	-5.44026	2.89966e-06	2.55113e-05	4.02252
LILRA2	-2.56459	7.99778	-5.43985	2.90346e-06	2.55269e-05	4.02123
2021-03-07	-1.20483	7.67472	-5.43962	2.90559e-06	2.55277e-05	4.02051
EFHD2	-1.16685	9.74291	-5.43836	2.91745e-06	2.5614e-05	4.01649
NUCKS1	1.02938	8.28194	5.43698	2.9304e-06	2.57096e-05	4.01212
CITED2	1.4459	8.2954	5.43641	2.93575e-06	2.57386e-05	4.01032
DNM1	1.73351	5.27625	5.43474	2.95159e-06	2.58594e-05	4.00501
PEBP1	1.01965	9.02825	5.43396	2.95908e-06	2.59069e-05	4.00252
TWSG1	2.40705	3.91745	5.43155	2.98209e-06	2.60543e-05	3.99488
SEMA4A	-1.33025	7.91368	-5.42988	2.99812e-06	2.61757e-05	3.98959
CD55	-1.27646	7.86369	-5.42924	3.00432e-06	2.62115e-05	3.98755
ELAVL1	1.03212	7.97044	5.42812	3.01518e-06	2.62698e-05	3.98399
BTBD2	1.53276	5.94231	5.42704	3.0257e-06	2.63248e-05	3.98056
C1orf27	1.25111	5.79351	5.42604	3.03549e-06	2.63917e-05	3.97738
CASP8	-1.06503	8.09834	-5.42165	3.07867e-06	2.66563e-05	3.96345
CASP1	-1.55961	8.8873	-5.4165	3.13009e-06	2.70455e-05	3.94711
S100A11	-2.62493	9.49776	-5.41546	3.14065e-06	2.71e-05	3.94379
CDH9	1.23881	5.10305	5.41545	3.14072e-06	2.71e-05	3.94377
TRBC1	-2.65766	7.84997	-5.40583	3.23948e-06	2.78564e-05	3.91324
TLR2	-2.0263	8.21001	-5.40295	3.26962e-06	2.80771e-05	3.90411
FGR	-2.0321	8.71229	-5.39935	3.30772e-06	2.83635e-05	3.89269
DNMT1	1.03044	8.99681	5.39154	3.39192e-06	2.9028e-05	3.86791
ACAT1	1.12465	7.59517	5.3834	3.48188e-06	2.9737e-05	3.84211
KDELR1	1.1945	6.68989	5.38301	3.48627e-06	2.97542e-05	3.84087
HN1	-1.06654	7.7063	-5.38142	3.50415e-06	2.98865e-05	3.83582
ZNF267	-1.11387	5.97876	-5.3713	3.61998e-06	3.0749e-05	3.80377
EVI2B	-1.73473	9.66676	-5.37011	3.63391e-06	3.08465e-05	3.79998
COMMD3	1.16213	8.83524	5.35964	3.75832e-06	3.18594e-05	3.76681
PARP8	-1.31102	8.32883	-5.3508	3.86669e-06	3.26457e-05	3.73879
MRPL33	1.16695	9.37882	5.34278	3.96764e-06	3.34374e-05	3.7134
TUBB6	2.13143	8.55326	5.34271	3.96845e-06	3.34374e-05	3.71319
HTATSF1	1.01005	7.61097	5.33801	4.02892e-06	3.38785e-05	3.6983
TLN1	-1.17524	8.54618	-5.3365	4.04851e-06	3.40063e-05	3.69352
GPX7	1.15009	7.11075	5.33413	4.07952e-06	3.42352e-05	3.686
WHSC1	1.13924	6.32516	5.32168	4.24599e-06	3.55372e-05	3.64659
MRPS17	1.11985	6.35986	5.3211	4.25392e-06	3.55798e-05	3.64475
TNS3	1.25167	7.81747	5.3194	4.27712e-06	3.575e-05	3.6394
ABHD3	-1.49705	8.40385	-5.3044	4.48824e-06	3.74648e-05	3.59194
TCIRG1	-1.86537	8.05368	-5.30174	4.52672e-06	3.77106e-05	3.58353
MVP	-1.40939	7.60714	-5.29117	4.68309e-06	3.88843e-05	3.55008
HSPA5	1.30811	10.1026	5.29024	4.69703e-06	3.89741e-05	3.54715
OAS1	-1.43896	6.89728	-5.28991	4.70198e-06	3.89895e-05	3.54611
ATP8B4	1.84594	7.62627	5.28796	4.73158e-06	3.9185e-05	3.53994
FSCN1	2.44436	7.66251	5.27741	4.89453e-06	4.03871e-05	3.50659
RP3-336K20__B.2	1.53596	3.85948	5.27631	4.9118e-06	4.04885e-05	3.50312
MCCC1	1.07202	7.59247	5.27571	4.92135e-06	4.05406e-05	3.50121
PRKAR1A	-1.16886	9.07568	-5.27547	4.92515e-06	4.05452e-05	3.50045
APPL2	-1.375	6.10541	-5.26372	5.11437e-06	4.19652e-05	3.46333
APOL3	-1.54872	6.72911	-5.26314	5.12377e-06	4.20149e-05	3.46152
IRS2	-1.61151	9.26963	-5.26226	5.13826e-06	4.20787e-05	3.45874
SERPINA1	-3.49522	8.19242	-5.26086	5.16146e-06	4.22136e-05	3.45431
RAD51AP1	1.0246	6.66386	5.26047	5.168e-06	4.22395e-05	3.45306
IDH2	1.11255	8.03735	5.2564	5.23584e-06	4.27661e-05	3.44022
PELI1	-2.18498	8.69497	-5.2491	5.35987e-06	4.37224e-05	3.41717
ASUN	1.22486	7.2595	5.24399	5.44848e-06	4.43586e-05	3.40103
GAMT	1.48506	5.33444	5.24183	5.48634e-06	4.46089e-05	3.39421
LGALS1	1.83252	11.0589	5.2392	5.53286e-06	4.49289e-05	3.3859
IFITM1	-2.84072	9.5855	-5.2389	5.53808e-06	4.49423e-05	3.38497
FARSA	1.43144	6.9324	5.23845	5.54615e-06	4.49787e-05	3.38354
LYST	-1.52371	7.86208	-5.2373	5.56667e-06	4.51159e-05	3.3799
SCML1	-1.74719	4.17796	-5.23234	5.65583e-06	4.57498e-05	3.36427
DYNC1LI1	-1.31884	6.77578	-5.22768	5.74088e-06	4.62886e-05	3.34957
CLEC11A	3.13045	7.73045	5.22584	5.77482e-06	4.65323e-05	3.34377
PRDX1	1.33925	10.0627	5.22477	5.79472e-06	4.66627e-05	3.34039
ATP1B1	2.19654	6.8924	5.21927	5.89773e-06	4.73131e-05	3.32305
GMNN	1.59156	6.92221	5.21805	5.921e-06	4.74664e-05	3.31917
IDI1	-1.17874	8.44304	-5.2136	6.00602e-06	4.80558e-05	3.30514
CD2	-2.09148	6.87713	-5.19822	6.30938e-06	5.01314e-05	3.25665
DEFA4	-1.59803	6.05816	-5.1976	6.32193e-06	5.01451e-05	3.2547
LPCAT1	-1.33577	8.40436	-5.196	6.35426e-06	5.03604e-05	3.24968
GNAI2	-1.2729	9.04019	-5.19232	6.42965e-06	5.08616e-05	3.23807
PFAS	1.33881	5.90091	5.18285	6.62776e-06	5.22967e-05	3.20822
S100A12	-3.25465	8.33434	-5.18202	6.64524e-06	5.24018e-05	3.20563
MRPL42	1.28584	7.01125	5.18087	6.66975e-06	5.2562e-05	3.20201
CCNA2	1.06049	6.2622	5.17518	6.79247e-06	5.33281e-05	3.18407
HBB	-2.74786	10.3054	-5.17439	6.80957e-06	5.34289e-05	3.1816
GZMB	-1.32647	7.89292	-5.17235	6.85418e-06	5.36782e-05	3.17517
IL10RB	-1.39812	8.22708	-5.16067	7.11544e-06	5.54856e-05	3.13838
NCF1	-3.7677	8.17053	-5.15989	7.13304e-06	5.55846e-05	3.13595
PRKCD	-1.61653	7.69401	-5.14387	7.50815e-06	5.81465e-05	3.08555
TK1	1.22231	7.0044	5.14359	7.51493e-06	5.81631e-05	3.08466
MYLK	-1.607	4.78809	-5.13146	7.81223e-06	6.00934e-05	3.04651
STX11	-2.30418	6.148	-5.12937	7.86475e-06	6.04603e-05	3.03992
DTL	1.49675	5.76736	5.12845	7.8879e-06	6.06011e-05	3.03703
EZH2	1.29044	5.83302	5.11996	8.10485e-06	6.21537e-05	3.01036
REEP5	-1.32514	7.63831	-5.11842	8.1448e-06	6.24219e-05	3.00552
KLF7	-1.0731	7.38811	-5.1169	8.18458e-06	6.26502e-05	3.00073
TUBB3	1.37074	8.48559	5.11654	8.19388e-06	6.26832e-05	2.99962
TBC1D9	-1.31609	5.52663	-5.11281	8.29211e-06	6.33188e-05	2.9879
VPS37C	-1.1902	7.37751	-5.11036	8.35748e-06	6.37791e-05	2.98018
COTL1	-1.98404	9.71827	-5.10715	8.44352e-06	6.42793e-05	2.97011
SLC7A5	2.14594	6.92319	5.10366	8.5383e-06	6.47651e-05	2.95914
SLC17A9	1.2411	7.18943	5.101	8.61109e-06	6.52384e-05	2.9508
MTHFD2	1.16642	8.08177	5.10017	8.63405e-06	6.53729e-05	2.94818
PTBP2	1.17966	7.32484	5.0899	8.92185e-06	6.73487e-05	2.91595
TXNIP	-1.72338	11.0489	-5.08844	8.96361e-06	6.75826e-05	2.91136
PCNA	1.60322	8.29698	5.08609	9.03114e-06	6.80508e-05	2.90399
RPL10L	1.44743	5.33018	5.0803	9.19966e-06	6.9196e-05	2.88582
TUBG1	1.33091	5.89617	5.07899	9.23808e-06	6.94433e-05	2.88173
CTPS1	1.05116	6.32271	5.07658	9.30948e-06	6.99137e-05	2.87416
ARPC5	-1.11148	10.1684	-5.06208	9.75056e-06	7.29895e-05	2.82868
ATXN1	-2.17975	6.00409	-5.05768	9.88853e-06	7.38901e-05	2.81487
LIN37	-1.11429	5.5068	-5.04347	1.03469e-05	7.68571e-05	2.77036
TTLL1	1.05555	5.27878	5.0412	1.04221e-05	7.73706e-05	2.76324
C11orf49	1.04003	6.3384	5.03854	1.05111e-05	7.79387e-05	2.7549
GS1-111G14.1	1.08416	9.52788	5.0374	1.05494e-05	7.81763e-05	2.75133
MCM5	1.34863	7.77799	5.03705	1.05609e-05	7.82154e-05	2.75025
ABCA8	1.50856	5.27222	5.03176	1.07405e-05	7.93586e-05	2.73369
BIN3	-1.2033	7.68367	-5.02559	1.0954e-05	8.061e-05	2.71436
CYC1	1.01471	8.81522	5.01234	1.14266e-05	8.34934e-05	2.67288
IGF1R	-1.21023	6.1286	-5.00771	1.15961e-05	8.44684e-05	2.65842
CNN2	-1.17935	9.09777	-5.00674	1.16321e-05	8.46497e-05	2.65538
TM7SF3	1.75059	6.74183	4.99758	1.19766e-05	8.68544e-05	2.62673
PIM2	-1.57973	7.71745	-4.99295	1.21543e-05	8.80923e-05	2.61227
TMEM246	1.13681	6.80539	4.98902	1.23075e-05	8.91001e-05	2.59997
ATP5G1	1.04595	6.76251	4.98589	1.24305e-05	8.97833e-05	2.59021
BUB1B	1.58008	5.85155	4.97899	1.27068e-05	9.1568e-05	2.56863
DGCR2	-1.96667	6.61109	-4.97756	1.27646e-05	9.19314e-05	2.56418
DDX1	1.18491	7.917	4.96837	1.31435e-05	9.44432e-05	2.53547
CYFIP2	-1.62111	7.65894	-4.95513	1.37087e-05	9.79998e-05	2.49415
PTGDR2	-1.0721	5.02706	-4.95136	1.38743e-05	9.90815e-05	2.48237
ZWILCH	1.04305	5.27162	4.95132	1.38758e-05	9.90815e-05	2.48226
SRPRB	1.02615	7.80779	4.9509	1.38943e-05	9.91571e-05	2.48095
ELOVL5	-1.01269	8.57001	-4.94335	1.42319e-05	0.000101335	2.4574
NARS2	1.13336	6.62571	4.94285	1.42547e-05	0.000101433	2.45583
CCNG1	1.4111	8.69506	4.94269	1.42618e-05	0.000101433	2.45534
SNX10	-1.68936	9.05305	-4.93566	1.4584e-05	0.000103549	2.43342
KCTD3	1.57459	5.88153	4.93433	1.46457e-05	0.000103928	2.42929
MCM3	1.12887	7.80936	4.90777	1.5935e-05	0.000112441	2.34653
CORO1A	-1.09099	10.0981	-4.90745	1.5951e-05	0.000112491	2.34555
FCGRT	-3.10315	7.31825	-4.90262	1.61974e-05	0.000114036	2.33051
MFHAS1	1.06589	5.47661	4.90099	1.62817e-05	0.000114565	2.32542
LYL1	1.08336	8.37049	4.90043	1.63106e-05	0.00011464	2.32369
SLC31A2	-1.39075	7.08611	-4.89766	1.64548e-05	0.000115524	2.31506
RANBP1	1.00139	7.07285	4.8972	1.64784e-05	0.000115626	2.31365
HOXA7	2.66325	5.08097	4.89307	1.66961e-05	0.000116891	2.30078
PHF11	-1.03177	8.30144	-4.88598	1.70757e-05	0.000119349	2.27874
SLC7A7	-2.64681	7.66101	-4.88487	1.71359e-05	0.000119637	2.27529
HIST2H2BE	1.56305	9.48071	4.88099	1.73483e-05	0.000120985	2.26321
SLC43A1	1.21835	6.47534	4.88035	1.73837e-05	0.000121164	2.26122
TSPYL4	1.00546	8.1474	4.87739	1.75474e-05	0.000122102	2.25203
MAP3K1	-1.31674	5.74348	-4.87607	1.76213e-05	0.000122412	2.24791
IL3RA	1.37972	6.29045	4.875	1.76812e-05	0.000122693	2.24458
DNAJC15	1.17532	7.53898	4.86643	1.81679e-05	0.000125831	2.21796
PRM1	-1.09465	3.56796	-4.86463	1.82718e-05	0.000126302	2.21237
IARS	1.47529	8.114	4.86195	1.84277e-05	0.000127169	2.20405
COA4	1.1778	7.63324	4.85854	1.86278e-05	0.000128339	2.19346
CKLF	-1.00966	8.73306	-4.85749	1.869e-05	0.000128626	2.19019
VAMP2	-1.01528	6.36871	-4.85515	1.88293e-05	0.000129442	2.18292
BAG4	1.27895	5.9123	4.84337	1.95449e-05	0.000133702	2.14637
B3GALNT1	1.08669	4.63231	4.8315	2.02937e-05	0.000138147	2.10953
TLR5	-1.2526	6.3826	-4.82271	2.08659e-05	0.000141658	2.08229
IL18	1.13636	6.67886	4.81448	2.14162e-05	0.000144767	2.05679
APBB1IP	-1.32054	6.05543	-4.80849	2.18258e-05	0.000147298	2.03823
FEN1	1.21814	6.73345	4.8081	2.18528e-05	0.0001474	2.03703
DOCK9	-1.14149	2.87891	-4.80723	2.19129e-05	0.000147727	2.03433
FCN1	-3.27734	9.03241	-4.80706	2.1925e-05	0.000147729	2.03379
NCAPG	1.51587	4.95442	4.80453	2.21011e-05	0.000148676	2.02596
KIR3DL3	-1.4803	3.88865	-4.79357	2.28803e-05	0.000153178	1.99203
DDAH2	1.20112	7.73601	4.78878	2.3229e-05	0.000155182	1.97722
CD99	1.56554	10.2086	4.78044	2.38491e-05	0.000158901	1.95142
PRKCB	-1.09657	9.12588	-4.77874	2.39776e-05	0.000159588	1.94616
GPR125	1.6839	4.9563	4.77539	2.42328e-05	0.000161115	1.9358
LHCGR	1.49501	4.60786	4.76776	2.48236e-05	0.000164694	1.91222
TCEAL1	1.22682	6.77653	4.76293	2.52053e-05	0.000166962	1.89728
GZMH	-1.95323	6.53906	-4.76263	2.52292e-05	0.000167032	1.89635
S1PR4	-1.53794	7.55467	-4.75638	2.57319e-05	0.000170131	1.87704
ADA	1.83958	7.81174	4.75082	2.61873e-05	0.000172737	1.85988
CCL5	-1.91016	7.91328	-4.74742	2.64693e-05	0.000174439	1.84939
PSPH	1.56388	4.92597	4.73945	2.71432e-05	0.000178199	1.82479
P4HB	1.1741	9.51518	4.73661	2.73869e-05	0.000179517	1.81604
JAK2	-1.13246	6.02277	-4.72743	2.8191e-05	0.000184691	1.78773
OSTM1	-1.12737	6.40565	-4.724	2.84974e-05	0.000186407	1.77716
FANCL	1.18357	7.20428	4.72197	2.86804e-05	0.000187333	1.7709
TMEM14A	1.42949	6.43936	4.71565	2.92574e-05	0.000190485	1.75141
CDC42EP3	-1.22203	7.84712	-4.71404	2.94061e-05	0.000191254	1.74645
PDLIM1	1.65316	9.38006	4.71238	2.95605e-05	0.000192159	1.74133
ARL4A	1.647	7.41673	4.71209	2.95873e-05	0.000192233	1.74044
TMEM158	-1.58548	3.21368	-4.70878	2.98976e-05	0.000194048	1.73024
KIF14	1.62161	5.17311	4.70338	3.04096e-05	0.000196964	1.71363
PELI2	-1.3081	6.86591	-4.69657	3.10687e-05	0.000200921	1.69266
CHST7	-1.10351	5.88841	-4.69584	3.11397e-05	0.00020108	1.69043
MPHOSPH8	-1.85636	6.44338	-4.69192	3.15265e-05	0.000203254	1.67836
2021-09-11	1.34738	6.65824	4.68262	3.24624e-05	0.000209073	1.64975
DHCR24	1.05414	6.40648	4.67935	3.27984e-05	0.000210912	1.63969
UBE2C	1.1477	8.16818	4.6789	3.28443e-05	0.000211099	1.63832
ANKRD36	1.30277	5.50329	4.67584	3.31627e-05	0.000212709	1.62889
C17orf62	-1.26959	8.61865	-4.67361	3.33953e-05	0.000214092	1.62206
ATF3	2.36933	7.34268	4.67334	3.3424e-05	0.000214166	1.62122
ITGAM	-1.71665	8.46362	-4.66912	3.38699e-05	0.000216692	1.60826
IL17RA	-2.30164	8.43354	-4.6667	3.41291e-05	0.000218238	1.60081
CDK1	1.24577	6.2422	4.65894	3.4971e-05	0.000223167	1.57699
SLC2A3	-1.80505	7.75241	-4.65337	3.5588e-05	0.000226832	1.5599
CD14	-4.15964	7.33251	-4.65324	3.56028e-05	0.000226832	1.55949
SMC4	1.14983	7.65644	4.65311	3.56177e-05	0.000226832	1.55908
SAC3D1	1.8348	4.97182	4.65221	3.57185e-05	0.000227359	1.55632
EXTL2	1.13108	6.80067	4.65201	3.57404e-05	0.000227383	1.55572
NOTCH2NL	-1.51943	9.55564	-4.63781	3.737e-05	0.000236393	1.51215
MEIS1	1.81772	7.1856	4.63652	3.75217e-05	0.000237033	1.5082
DPM3	1.18062	6.51291	4.63424	3.77914e-05	0.000238496	1.5012
RFC4	1.00089	6.77853	4.62973	3.83291e-05	0.000241525	1.48739
IMPDH1	-1.07989	8.89376	-4.62703	3.86555e-05	0.000243338	1.47911
GATA4	1.40148	2.9818	4.60396	4.15549e-05	0.000259248	1.40847
CENPF	1.32731	5.45537	4.60125	4.19094e-05	0.000261114	1.40017
MAGOHB	1.1777	5.29662	4.59283	4.30287e-05	0.000267379	1.37444
NKX2-5	-1.48265	2.51145	-4.57897	4.49364e-05	0.000277447	1.33208
TCEAL4	2.78988	6.49201	4.57386	4.56616e-05	0.000281647	1.31646
ERGIC2	-1.06044	6.27881	-4.55646	4.82141e-05	0.000295937	1.26337
PLAC8	1.05107	10.4346	4.55035	4.91445e-05	0.000300764	1.24472
OLFM4	-1.39943	2.86255	-4.53975	5.07978e-05	0.00030985	1.21243
TOPORS	-1.16728	6.6147	-4.53745	5.11651e-05	0.000311308	1.2054
FAM216A	1.3372	7.70836	4.52964	5.24275e-05	0.00031836	1.18163
FDXR	1.01639	4.79325	4.52251	5.3606e-05	0.000324899	1.15995
FZD6	1.13928	5.66438	4.52119	5.38284e-05	0.000325593	1.15591
EFNA3	1.78674	2.94125	4.5175	5.44508e-05	0.000328907	1.1447
SMC2	1.04917	5.78957	4.50973	5.57858e-05	0.000336	1.12108
RCN2	1.0016	6.63513	4.50612	5.64178e-05	0.000339318	1.11009
SOX4	2.14297	7.60947	4.50485	5.6642e-05	0.00034034	1.10622
MAGED1	1.20151	8.51063	4.49879	5.77216e-05	0.000346496	1.08781
CDKN3	1.27981	6.18202	4.49431	5.85323e-05	0.000350504	1.07422
IFT140	1.15552	4.43267	4.49418	5.85569e-05	0.000350504	1.07381
SLC2A6	-1.04568	6.79278	-4.48986	5.93503e-05	0.000354715	1.06069
NUDT6	1.38053	3.36429	4.48973	5.93736e-05	0.000354715	1.0603
CEACAM8	-1.8292	3.59382	-4.47946	6.13024e-05	0.000364502	1.02914
MRPS18B	1.20793	6.61112	4.47676	6.18192e-05	0.000367227	1.02096
CD97	-1.06809	10.0884	-4.4756	6.2044e-05	0.000368388	1.01742
KIAA0319L	-1.07541	3.95778	-4.46795	6.35383e-05	0.000376015	0.994231
CKS1B	1.51265	7.34	4.46592	6.39394e-05	0.000377949	0.988098
CPD	-1.01615	7.53419	-4.46584	6.39554e-05	0.000377949	0.987854
SAT1	-1.15368	10.619	-4.46504	6.41158e-05	0.000378718	0.985414
HOXA5	2.48818	7.82613	4.45675	6.57894e-05	0.000387227	0.960307
TYMP	-1.84242	7.1911	-4.4563	6.58826e-05	0.000387512	0.958928
SLC1A5	2.12213	7.0479	4.45556	6.60342e-05	0.00038804	0.956688
ENDOG	1.32806	5.66833	4.45157	6.68571e-05	0.000392324	0.944623
PLEKHO2	-1.14569	7.99278	-4.43642	7.0079e-05	0.000408935	0.898777
TPX2	1.11381	6.79149	4.42438	7.27463e-05	0.000423122	0.8624
TARBP1	1.04263	8.27732	4.41453	7.50024e-05	0.00043434	0.832662
ISYNA1	1.06025	6.76616	4.401	7.82166e-05	0.000450347	0.791813
SCO2	-1.26994	7.85501	-4.39577	7.94926e-05	0.000456437	0.776063
OSTF1	-1.20643	7.20974	-4.39437	7.98386e-05	0.000458004	0.771836
ISG15	-1.57453	7.97834	-4.38631	8.18566e-05	0.000468723	0.747544
VRK1	1.0279	6.82919	4.38213	8.29211e-05	0.000474602	0.734971
ITM2C	1.74041	8.04463	4.36496	8.74442e-05	0.000498218	0.683299
NDUFA8	1.20499	7.50404	4.36402	8.76989e-05	0.000499442	0.680471
IRF7	-1.24186	8.70606	-4.36181	8.83006e-05	0.00050264	0.67382
NDUFA7	1.06394	6.90238	4.3572	8.95671e-05	0.000509388	0.659968
CDC45	1.15338	5.80615	4.35183	9.10658e-05	0.000517676	0.643829
MBOAT7	-1.00305	8.55	-4.35151	9.11549e-05	0.000517948	0.642878
NAIP	-1.8435	7.07701	-4.35129	9.12168e-05	0.000518065	0.642217
NRGN	-2.72224	7.98032	-4.35082	9.13501e-05	0.000518588	0.640797
NACC2	-1.79511	6.14243	-4.3423	9.37859e-05	0.00053009	0.615208
BST1	-1.57227	7.82573	-4.34067	9.4259e-05	0.000531808	0.610315
DTWD1	1.0291	5.15881	4.33531	9.58292e-05	0.000539862	0.594252
SQRDL	-1.06609	8.98423	-4.33363	9.63282e-05	0.000541943	0.589203
GNAI1	1.90826	5.66674	4.32942	9.7588e-05	0.000547803	0.576571
BSG	1.26348	8.5541	4.32397	9.92406e-05	0.000556333	0.560247
NECAB2	-1.34619	3.7868	-4.31962	0.000100581	0.000562843	0.547203
LST1	-1.26871	10.1199	-4.31782	0.000101141	0.000565721	0.541813
CYP1B1	-1.97646	5.3327	-4.31178	0.00010304	0.000575316	0.523737
HSPH1	1.14706	7.56744	4.30907	0.000103904	0.000579628	0.515614
SLC15A3	-1.48465	6.87033	-4.28551	0.000111721	0.000618832	0.445142
MICALL2	1.60252	4.03262	4.2852	0.000111825	0.000619135	0.444237
IFI44L	-1.94729	5.1197	-4.28394	0.000112261	0.000621002	0.440456
ST6GAL1	-1.00178	6.8921	-4.28331	0.000112479	0.00062158	0.438573
CCDC69	-1.1283	7.19358	-4.28306	0.000112564	0.00062158	0.437841
YEATS4	1.18412	4.65033	4.28264	0.000112711	0.000622117	0.436575
C17orf75	1.30189	4.26537	4.27624	0.000114948	0.000631549	0.417483
EMID1	1.25819	7.35068	4.27617	0.000114973	0.000631549	0.417272
KIT	2.48429	7.36074	4.27182	0.00011652	0.000638367	0.404295
SLC2A5	1.16117	7.54417	4.26342	0.000119567	0.000653632	0.379232
TMEM38B	1.14836	6.28591	4.26067	0.000120583	0.000658611	0.371019
SLA	-1.30092	8.45535	-4.25685	0.000122004	0.000665503	0.359644
HIST1H2AC	-1.56224	8.71118	-4.25554	0.000122496	0.00066773	0.355732
LBR	-1.23791	9.36554	-4.25331	0.000123336	0.000671329	0.349101
ITGAL	-1.1968	8.7805	-4.2373	0.000129544	0.000701448	0.301438
S100A9	-2.74123	10.7961	-4.22407	0.000134902	0.000727544	0.262113
ZNF652	-2.51911	6.52313	-4.22397	0.000134943	0.000727544	0.261815
SIT1	-1.186	3.41189	-4.223	0.000135347	0.00072941	0.258913
STK32B	-1.58358	4.99718	-4.22192	0.000135793	0.00073137	0.255722
TRAT1	-1.0605	5.11137	-4.21232	0.000139844	0.000750421	0.227206
PKD1P1	1.10912	2.95663	4.17994	0.000154395	0.000820432	0.131222
SERPINI2	1.06345	4.37309	4.17859	0.000155031	0.000823464	0.127237
MEST	2.32082	7.91271	4.1773	0.000155644	0.000826368	0.123415
EIF4EBP1	1.07578	7.16042	4.17217	0.000158098	0.000838336	0.108248
S100A6	-1.18964	10.889	-4.16866	0.000159801	0.000845221	0.0978661
EIF5A	1.11957	7.58865	4.16613	0.000161039	0.000850692	0.0903888
IFT57	1.02073	6.49552	4.16527	0.000161463	0.000852574	0.0878391
NRXN2	1.81714	4.78328	4.15719	0.000165491	0.000871639	0.0639655
ADM	-2.24408	7.15426	-4.15118	0.000168546	0.000885502	0.04624
SERPINB9	-1.11988	6.36312	-4.14801	0.000170182	0.000893346	0.0368852
FUT4	1.44069	7.33674	4.14737	0.000170516	0.000893988	0.0349829
IL10RA	-1.77662	7.76231	-4.14127	0.00017371	0.000908068	0.0170079
PLA2G15	1.00772	6.36437	4.13167	0.000178862	0.000929577	-0.0112985
CD24	-1.45513	5.54356	-4.1265	0.000181697	0.00094353	-0.0265272
KIF11	1.55295	4.66151	4.12042	0.000185088	0.00095876	-0.0444324
AZU1	3.27498	7.88475	4.11563	0.0001878	0.000971204	-0.058515
PRKCH	-1.00029	7.55548	-4.10992	0.000191089	0.000985746	-0.0753232
MRPL19	1.59426	5.92604	4.10756	0.000192461	0.000990813	-0.0822443
WNT10B	-1.17003	4.35013	-4.10582	0.000193483	0.000995666	-0.08737
FYN	-1.13043	7.64472	-4.09444	0.000200282	0.00102855	-0.120796
EGFL7	2.0611	5.66911	4.09251	0.000201455	0.00103415	-0.126447
LSP1	-2.78458	8.39244	-4.09195	0.000201799	0.00103507	-0.128096
RASGRP3	2.11283	4.93785	4.08932	0.000203414	0.00104164	-0.135808
CDC25A	1.09054	4.37879	4.08642	0.000205213	0.00104887	-0.144328
TFDP2	1.27375	6.47319	4.08357	0.000206993	0.00105653	-0.152686
ERLIN1	1.1935	7.76763	4.0707	0.000215219	0.00109362	-0.19038
CCNB1	1.23978	5.82241	4.06626	0.000218136	0.00110568	-0.2034
MRPS16	1.01842	6.09968	4.06614	0.00021821	0.00110568	-0.203727
ARID3A	-1.15496	6.34406	-4.06524	0.000218809	0.00110827	-0.206378
2021-03-08	-1.24011	7.24655	-4.05736	0.000224087	0.00113044	-0.229425
CD38	1.2875	6.25857	4.04892	0.000229877	0.00115546	-0.25409
RGCC	2.02152	8.64225	4.04817	0.000230404	0.00115765	-0.256305
CKAP5	1.01903	7.3113	4.03773	0.000237781	0.00118995	-0.286766
KIAA0125	2.42838	7.2873	4.03753	0.000237926	0.0011902	-0.287352
PDK4	-1.21907	3.77361	-4.02529	0.000246886	0.00122719	-0.323077
FAIM	1.62601	5.33923	4.02084	0.000250219	0.0012413	-0.336032
HIST1H2AM	1.14715	6.0231	4.01618	0.000253756	0.00125537	-0.349591
EVL	-1.43946	7.67869	-4.01568	0.000254142	0.00125678	-0.351059
CST7	-1.31123	7.86651	-4.00893	0.000259365	0.00127959	-0.37071
TOP2A	1.68461	5.51021	4.00846	0.00025973	0.00128088	-0.372068
NOD2	-1.953	6.51887	-3.98917	0.000275261	0.00135005	-0.428149
ZBTB10	1.51533	4.96003	3.98605	0.000277854	0.00136223	-0.4372
MPO	2.59605	7.95758	3.98405	0.000279532	0.00136779	-0.443011
SV2A	1.46543	5.53557	3.97717	0.000285371	0.00139256	-0.462966
MCM7	1.14247	7.87824	3.97224	0.000289629	0.00141114	-0.47726
MPHOSPH9	1.03801	5.39152	3.96769	0.000293614	0.00142778	-0.490447
CXCR4	-1.6464	9.94339	-3.94875	0.000310785	0.00150081	-0.545277
2021-03-01	-1.28026	6.50605	-3.93818	0.00032078	0.00154492	-0.575805
TMEM184B	-1.07209	4.59867	-3.93532	0.000323541	0.00155523	-0.584067
KIF20A	1.91045	4.63797	3.93364	0.000325172	0.00156247	-0.588914
DLGAP5	1.46365	5.39962	3.93191	0.000326862	0.00156921	-0.593914
CEBPD	-2.05803	8.69699	-3.92575	0.000332936	0.00159428	-0.611664
BRIX1	1.32733	2.98742	3.9221	0.00033659	0.00160871	-0.622186
UBASH3A	-1.08925	4.2481	-3.9192	0.000339528	0.0016209	-0.630562
ARHGAP22	1.80727	5.73214	3.90643	0.000352732	0.00167628	-0.667328
CRISP3	-1.24464	3.39943	-3.90348	0.000355849	0.00168853	-0.675804
LAIR1	1.03228	8.07661	3.89779	0.000361945	0.0017097	-0.692169
TFPI	2.01569	5.46851	3.89358	0.000366527	0.00172809	-0.704286
IQSEC3	1.02973	4.45955	3.89107	0.000369278	0.00173845	-0.71149
PLAUR	-1.46174	8.08695	-3.8848	0.000376246	0.00176727	-0.729492
NUBP2	1.08093	5.40388	3.88105	0.00038047	0.00178326	-0.740245
ANKRD28	1.32901	7.37421	3.87809	0.000383842	0.0017969	-0.74874
EVI2A	-1.14853	9.14619	-3.87655	0.000385604	0.00180339	-0.753149
PPFIBP2	-1.66577	3.61568	-3.87638	0.000385807	0.0018034	-0.753656
SGK1	-2.70199	7.87986	-3.87306	0.000389631	0.00181837	-0.763153
CD7	-1.22497	6.33812	-3.86543	0.00039859	0.0018514	-0.785036
CPVL	-2.88574	7.10149	-3.86431	0.000399916	0.00185553	-0.788234
CCR1	-2.24431	6.85151	-3.86232	0.000402288	0.00186584	-0.793926
CLN8	1.10992	4.10507	3.85942	0.000405771	0.00187853	-0.802223
NEUROG1	1.00559	4.42263	3.85744	0.00040817	0.00188824	-0.807896
CX3CR1	-2.63732	8.05125	-3.854	0.000412366	0.00190484	-0.817738
ZBTB43	1.04331	7.32368	3.84119	0.000428366	0.00197005	-0.854363
RHBDF2	-1.19533	6.95386	-3.82387	0.000450941	0.00206102	-0.903757
PSAP	-1.53736	10.6022	-3.82195	0.00045351	0.00207126	-0.90922
LRFN4	2.28994	3.98643	3.80241	0.000480523	0.00218429	-0.964835
GABARAPL1	-1.36194	6.34945	-3.79104	0.000496944	0.00224834	-0.997123
CYTL1	2.2476	6.52023	3.78713	0.000502725	0.00226796	-1.00823
MARK2	-1.42204	3.74897	-3.77943	0.000514282	0.00231095	-1.03007
ASGR2	-1.40454	5.84205	-3.77909	0.000514798	0.00231236	-1.03103
OTUD7B	-1.20132	3.56565	-3.77898	0.000514963	0.00231236	-1.03134
AGPAT5	1.23683	7.26704	3.77128	0.000526793	0.00235788	-1.05315
CAMK1D	-1.06443	5.61569	-3.75604	0.000550985	0.00244523	-1.09625
QPRT	1.17804	5.59874	3.7482	0.000563855	0.00249881	-1.11841
COCH	1.31118	5.82045	3.73619	0.000584113	0.00257404	-1.15228
PTX3	1.88237	6.57422	3.73086	0.000593336	0.0026101	-1.16731
N4BP2L2-IT2	-1.09624	4.87024	-3.73034	0.000594242	0.00261263	-1.16877
MARCKS	-1.51854	7.34938	-3.71985	0.000612821	0.00268452	-1.1983
RRM2	1.24294	6.79506	3.71856	0.000615141	0.00269186	-1.20192
GFI1	1.56681	5.58479	3.71814	0.000615908	0.0026924	-1.20311
WASF1	1.74022	6.12914	3.69038	0.000668083	0.00290027	-1.28105
C16orf80	1.14887	7.82112	3.69025	0.000668328	0.00290033	-1.2814
IGLL1	2.44971	5.37808	3.68528	0.000678121	0.00293774	-1.29534
CENPM	2.37307	4.75701	3.68068	0.000687302	0.00297239	-1.30822
WBP5	2.45104	5.35805	3.67188	0.000705193	0.0030372	-1.33283
NBAS	1.11629	6.74274	3.67129	0.000706395	0.00304133	-1.33446
CCR2	-1.34186	6.952	-3.66522	0.000719028	0.00308936	-1.35144
STAR	1.54912	4.87123	3.66312	0.000723435	0.00310404	-1.35729
RP1-130G2.1	1.10168	4.52779	3.6618	0.000726221	0.00311493	-1.36097
BCAP29	1.10259	6.18508	3.64973	0.00075224	0.00321007	-1.39466
CD34	2.82061	6.86991	3.64728	0.000757612	0.00323173	-1.40147
WARS	-1.07356	8.42871	-3.64025	0.000773268	0.00329308	-1.42104
SSX2B	1.11568	3.18769	3.63472	0.000785807	0.00333855	-1.43643
HK3	-2.85081	6.44278	-3.62867	0.000799755	0.00339321	-1.45326
PTPLA	1.24231	7.1236	3.62542	0.000807352	0.00341966	-1.4623
ZNF446	-1.20298	3.43148	-3.6113	0.000841105	0.00354585	-1.50146
ICAM4	1.23556	5.3939	3.58355	0.00091148	0.00380751	-1.57823
SENP7	-1.0756	5.06993	-3.58328	0.000912206	0.0038085	-1.57899
FCGR2B	-1.49251	6.89839	-3.57895	0.000923694	0.0038475	-1.59094
PLA2G4A	1.15653	5.77849	3.5714	0.000944059	0.00391542	-1.61177
AOAH	-1.8025	7.74077	-3.56813	0.00095302	0.00394998	-1.62079
KCTD12	-2.45238	6.78135	-3.56655	0.000957359	0.00396665	-1.62512
ZNF428	2.05049	3.69351	3.56596	0.000958995	0.00397212	-1.62675
ABLIM3	-1.1858	1.68155	-3.56555	0.000960141	0.00397424	-1.62789
PTH2R	1.00428	5.31479	3.5589	0.000978729	0.00404052	-1.64619
LAPTM4B	2.20638	7.30886	3.55543	0.000988581	0.00407583	-1.65575
LRRC17	1.39193	4.96683	3.5546	0.000990949	0.00408291	-1.65804
MAP4K3	1.06306	5.4468	3.53497	0.00104855	0.00428646	-1.71194
ANKRD36B	1.00679	7.04554	3.53278	0.00105515	0.00430782	-1.71792
VIP	-1.07128	2.52178	-3.51911	0.00109741	0.00446292	-1.75536
SULT4A1	1.04427	3.85657	3.51895	0.00109792	0.00446355	-1.7558
FAM46A	1.0112	9.5264	3.51195	0.00112021	0.00453798	-1.77495
P2RY14	-1.26847	6.41873	-3.50921	0.00112904	0.00456935	-1.78244
RARRES3	-1.07731	7.50958	-3.49727	0.00116833	0.00470857	-1.81502
CSF1R	-1.32186	8.19238	-3.49227	0.00118515	0.00476338	-1.82864
IGFBP2	2.15722	5.5467	3.49085	0.00118996	0.00477889	-1.8325
ACYP1	1.07875	5.77594	3.48894	0.0011965	0.00480362	-1.83772
TPSB2	2.30597	6.62215	3.48071	0.00122498	0.00490118	-1.86012
BEX4	1.22176	7.69021	3.47708	0.00123773	0.00494561	-1.86997
NINJ2	-1.09166	6.93841	-3.47294	0.00125246	0.00499154	-1.88123
DPYD	-1.47509	7.45268	-3.47134	0.0012582	0.00500964	-1.88558
RACGAP1	1.21935	6.82694	3.46998	0.0012631	0.00502754	-1.88928
CD1D	-1.63825	7.00961	-3.46828	0.00126923	0.00504716	-1.89389
BTG3	1.21541	6.90857	3.46311	0.00128808	0.00512047	-1.90791
S100A8	-2.10978	10.5758	-3.46249	0.00129036	0.00512794	-1.9096
LRP12	1.08831	3.88129	3.44999	0.00133714	0.00529706	-1.94347
ECRP	1.64092	6.24836	3.44926	0.00133993	0.00530642	-1.94545
MRPS15	1.01975	6.05566	3.44628	0.00135132	0.00534311	-1.9535
MANF	1.43213	7.59691	3.44385	0.00136069	0.00537507	-1.96007
CD151	1.68678	4.26847	3.44214	0.00136734	0.00539625	-1.96471
CMAHP	1.14359	6.77816	3.44066	0.00137311	0.00541731	-1.96871
ANGPT1	1.42465	7.55173	3.42431	0.00143839	0.00565528	-2.01285
BAALC	2.45136	5.69225	3.4037	0.00152488	0.00595245	-2.06832
TEX30	1.14817	6.82398	3.40119	0.00153576	0.00599117	-2.07507
ASGR1	-1.01643	5.50745	-3.3995	0.00154313	0.00601619	-2.07961
ALDH2	-1.6341	8.64445	-3.39881	0.00154611	0.00601846	-2.08145
SLC39A2	-1.08653	1.48386	-3.39621	0.00155752	0.0060535	-2.08843
ARL4C	-1.63723	7.02789	-3.39191	0.00157659	0.00610678	-2.09997
TOX	1.08825	5.95025	3.37999	0.00163054	0.00629439	-2.1319
CDKN1C	-1.25929	6.48335	-3.37377	0.00165939	0.00639395	-2.14854
ASPM	1.28345	4.97978	3.37035	0.00167547	0.00644206	-2.15769
CYBB	-1.29742	7.15615	-3.36331	0.00170904	0.00656511	-2.1765
NRAS	1.01969	6.66491	3.34807	0.00178392	0.00679654	-2.21714
PRIM2	1.15835	3.38464	3.33953	0.00182718	0.006934	-2.23985
AK6	1.03525	6.27619	3.32064	0.00192655	0.00725371	-2.28999
CCNA1	2.22548	6.32647	3.30015	0.00204018	0.00763151	-2.34422
CLEC1B	-1.03965	5.68866	-3.29625	0.0020625	0.00771041	-2.35452
SPARC	-2.03256	6.51595	-3.28678	0.00211772	0.00788862	-2.3795
TNNI2	-1.45028	5.41398	-3.28017	0.00215706	0.00801377	-2.3969
PROM1	2.20076	6.20732	3.27654	0.002179	0.0080857	-2.40646
RAB11FIP1	-1.05771	8.65445	-3.27514	0.00218751	0.00810993	-2.41015
CTSG	2.66032	7.01423	3.27494	0.00218871	0.00810993	-2.41066
ABCC4	1.10561	6.5972	3.27224	0.00220519	0.00816157	-2.41775
GUCY1A3	1.49735	7.97582	3.27212	0.00220595	0.00816157	-2.41808
SLC7A2	-1.10639	1.92527	-3.25527	0.0023117	0.00849021	-2.46231
ZNF804A	1.1762	4.20998	3.24439	0.0023825	0.00869686	-2.49079
ZNF254	1.11627	4.99842	3.24245	0.00239535	0.00873838	-2.49587
KLHL21	-1.18943	5.96331	-3.24156	0.00240124	0.00875244	-2.49818
RIN2	-1.30768	5.27647	-3.23746	0.00242869	0.008832	-2.50891
TIE1	1.85287	2.51688	3.23669	0.00243381	0.00884548	-2.5109
MAPKBP1	1.50579	2.49468	3.23395	0.00245236	0.00890773	-2.51806
KDELC1	1.63934	4.22835	3.23206	0.0024652	0.008944	-2.52299
POU5F1P4	-1.21576	2.97008	-3.22149	0.00253833	0.00916694	-2.55056
PRMT7	1.38348	2.14528	3.21778	0.00256447	0.00925866	-2.56022
HELLS	1.45988	3.54061	3.20622	0.00264757	0.00952579	-2.59028
LPPR3	1.58273	4.42014	3.19823	0.00270648	0.00971544	-2.61102
KCNQ1	-1.64783	5.06795	-3.19444	0.00273484	0.00979206	-2.62084
TTF2	1.07072	5.47611	3.188	0.00278368	0.00993705	-2.63751
MLC1	1.97992	7.74086	3.18427	0.00281238	0.0100153	-2.64717
SEPP1	2.85657	5.87006	3.17419	0.00289131	0.0102501	-2.67323
MTMR11	-1.13802	6.36683	-3.15884	0.00301558	0.0106334	-2.71282
SLC18A2	-1.53018	5.41928	-3.14546	0.00312792	0.010977	-2.74721
AURKB	1.2394	5.78141	3.14488	0.0031329	0.0109909	-2.74871
KANK1	1.01052	6.05813	3.14388	0.00314148	0.0110154	-2.75128
VANGL1	1.02625	6.04564	3.14221	0.00315584	0.0110565	-2.75557
CCL4	-1.15834	7.0178	-3.13925	0.00318145	0.0111337	-2.76316
GPR124	1.25178	6.14832	3.13695	0.00320147	0.0111976	-2.76906
HIST1H2BB	1.4861	3.36863	3.13567	0.00321266	0.0112304	-2.77234
SPRY2	1.1273	6.56393	3.13207	0.00324433	0.0113213	-2.78155
CACNA2D3	-1.23569	5.3414	-3.1153	0.00339594	0.0117825	-2.82444
PMM1	-1.03861	5.69633	-3.10041	0.00353614	0.012178	-2.86241
CD4	-1.07599	6.25079	-3.10021	0.00353804	0.0121812	-2.86291
EGR1	1.20524	8.22493	3.08852	0.00365197	0.012515	-2.89264
HOXB6	1.66818	5.62809	3.07675	0.0037702	0.0128461	-2.92251
MFAP4	1.10969	2.14526	3.07081	0.00383119	0.0130261	-2.93755
CD93	-1.47923	8.16345	-3.06494	0.00389235	0.0132054	-2.95238
ID1	1.48709	6.78287	3.05621	0.00398514	0.0134764	-2.97445
NPR3	1.5525	6.49021	3.05357	0.00401361	0.0135508	-2.98111
HIST1H2BH	1.04037	6.72421	3.04555	0.00410119	0.0138019	-3.00132
NRIP1	1.46961	7.81831	3.02201	0.00436882	0.0145426	-3.06044
VCAN	-2.69878	8.73	-3.0151	0.00445041	0.0147594	-3.07774
PRR7	1.19286	3.63126	3.01346	0.00447003	0.0148166	-3.08185
HIST1H1E	1.16908	5.57541	3.01278	0.0044782	0.0148359	-3.08356
IL7	1.26652	3.98342	2.99804	0.00465815	0.015355	-3.12035
BIK	1.02262	6.06218	2.9913	0.00474274	0.0155986	-3.13716
HLA-DMB	-1.28782	8.58885	-2.98777	0.0047876	0.0157198	-3.14594
ALDH1A1	-1.31968	6.49163	-2.98303	0.00484841	0.0158737	-3.15772
MGMT	1.21778	6.21369	2.9774	0.00492175	0.0160803	-3.17173
CD3D	-1.6275	7.64288	-2.95468	0.00522785	0.016948	-3.22798
HLA-DQA1	-1.16265	5.44706	-2.95187	0.00526693	0.0170482	-3.23492
PBX3	1.40352	7.77261	2.95144	0.00527293	0.0170632	-3.23598
SMPDL3A	-1.57141	4.97492	-2.94775	0.00532473	0.0171954	-3.24508
LOC729164	-1.16318	6.42766	-2.93224	0.00554771	0.0177918	-3.28328
MMRN1	1.62322	5.4104	2.92302	0.00568439	0.018161	-3.30592
IHH	-1.11582	3.09486	-2.91455	0.00581276	0.0184857	-3.32669
NAB2	1.0858	4.87034	2.91446	0.00581418	0.0184857	-3.32692
IER3	-1.1958	7.94199	-2.90964	0.00588834	0.0186884	-3.3387
SMCO4	-1.13822	6.5705	-2.90384	0.00597881	0.0189419	-3.35287
GATA2	1.09297	7.87754	2.89355	0.00614273	0.0194074	-3.378
TLR7	-1.14663	5.52858	-2.89051	0.00619185	0.0195282	-3.3854
KIR2DL1	-1.19548	2.18047	-2.8872	0.00624581	0.0196637	-3.39346
LGI2	-1.43404	2.4924	-2.87106	0.0065154	0.02041	-3.43268
RUNX3	-1.13354	8.77068	-2.86781	0.00657082	0.0205273	-3.44054
HMGN3	1.06762	9.85743	2.8379	0.0071035	0.0219401	-3.51278
OSM	-1.16104	4.20111	-2.82048	0.00743189	0.0227961	-3.55461
CFP	-1.30577	9.08315	-2.80304	0.00777489	0.0236814	-3.59633
DNMT3A	1.02824	3.24233	2.79573	0.00792298	0.0240333	-3.61376
TPSAB1	1.66477	6.65355	2.78736	0.00809565	0.0244565	-3.63367
RNASE2	1.24067	9.64736	2.7824	0.0081996	0.0246874	-3.64545
MINPP1	1.32914	5.61925	2.77979	0.00825502	0.0248304	-3.65167
BLVRA	-1.03752	6.80375	-2.76287	0.00862138	0.0257533	-3.69173
LPAR6	-1.34646	6.6899	-2.75987	0.00868789	0.0259149	-3.69881
HIST1H2BO	1.35932	4.34221	2.73754	0.00919849	0.0271667	-3.75143
COL9A3	-1.27568	3.02432	-2.73635	0.00922642	0.0272364	-3.75422
BIRC3	-1.01657	5.88968	-2.73008	0.00937496	0.0276034	-3.76892
CD163	-1.60547	6.90352	-2.7278	0.00942962	0.0277318	-3.77427
CDC20	1.35855	4.9752	2.72405	0.00952008	0.0279324	-3.78305
AHR	1.20279	8.45489	2.69607	0.0102207	0.0296962	-3.84831
CLEC2B	-1.17615	9.56674	-2.67931	0.0106628	0.0307743	-3.88719
ITGA9	1.03845	5.24246	2.67379	0.0108124	0.0311273	-3.89996
EPB41L3	-1.23148	5.35392	-2.6736	0.0108176	0.031135	-3.9004
SH3BP5	-1.11612	7.46311	-2.66803	0.0109704	0.0314765	-3.91326
MAFF	1.61541	7.35978	2.66784	0.0109755	0.0314765	-3.91369
KRT18	1.28559	6.4677	2.65997	0.011195	0.032023	-3.93184
NFE2	-1.05433	8.0219	-2.65607	0.0113053	0.0322944	-3.94082
HOXB2	1.68368	7.05736	2.6539	0.0113671	0.0324151	-3.94581
CRIP1	1.208	9.04822	2.63422	0.0119415	0.0337944	-3.99093
COL4A5	1.56441	5.05431	2.63213	0.0120042	0.0339275	-3.99571
H2AFY2	1.64587	5.31203	2.63011	0.0120649	0.0340685	-4.00033
DHX58	-1.07241	1.69192	-2.62308	0.0122785	0.0345704	-4.01637
SSBP2	1.00298	7.39222	2.61894	0.0124059	0.0348665	-4.0258
CTSH	-1.16436	8.60339	-2.57858	0.0137134	0.0379546	-4.11723
MYCN	1.10909	6.11288	2.5572	0.0144562	0.0396517	-4.16526
ORC6	1.06623	4.10734	2.5407	0.0150544	0.0410235	-4.20213
SOCS2	1.38208	7.33157	2.53737	0.0151778	0.0412703	-4.20955
PLIN2	1.25631	7.30566	2.52991	0.0154576	0.0419582	-4.22614
NT5E	-1.43496	3.52504	-2.52618	0.0155994	0.0422699	-4.23443
PKD2	1.0429	6.54797	2.50251	0.0165268	0.0442479	-4.28681
F3	1.26385	3.10262	2.48456	0.0172629	0.0458955	-4.32627
PLK2	1.13603	4.32287	2.4669	0.0180165	0.0476184	-4.36492
BAIAP2L2	1.01212	4.8443	2.4629	0.018191	0.0480471	-4.37362
PLA2G16	-1.20171	4.50572	-2.46162	0.0182476	0.0481461	-4.37643
LGALS3BP	1.21779	7.18863	2.45108	0.0187168	0.0491977	-4.39935
