# Supplementary material for: Decoding the Mechanism of Shen Qi Sha Bai Decoction in Treating Acute Myeloid Leukemia Based on Network Pharmacology and Molecular Docking
Source: Front Cell Dev Biol. 2021 Dec 20;9:796757. doi: 10.3389/fcell.2021.796757 (PMC8720969; doi:10.3389/fcell.2021.796757)
Supplement: Supplementary file 4 [file Table6.XLSX]

## Sheet: Table S6
Supplementary Table S6:The cluster of PPI network.
Gene Symbols	Betweenness	ClosenessCentrality	Degree
AKT1	178.747	0.497471	237
EGFR	582.184	0.524878	432
MDM2	348.714	0.492489	260
SNW1	441.409	0.494017	268
AR	272.064	0.492707	246
CCDC8	548.317	0.486683	279
CTNNB1	244.273	0.495775	237
PARP1	289.207	0.471185	195
FBXO6	559.069	0.480046	257
STAT3	102.058	0.491982	271
ACTB	261.798	0.480184	194
GRB2	462.443	0.50445	355
RPA2	263.127	0.486329	230
RPA1	299.941	0.48247	246
RPA3	198.03	0.468938	198
TRAF6	274.921	0.496363	292
SIRT7	420.439	0.473789	303
MYC	617.717	0.502027	280
TP53	1740.35	0.5313	527
RNF2	484.611	0.482818	304
HNRNPA1	556.116	0.495407	245
HNRNPU	556.883	0.486188	246
CUL5	431.074	0.478124	220
CREBBP	235.336	0.475811	266
FN1	1036.43	0.509756	390
CAND1	527.765	0.487606	288
PCNA	183.376	0.482749	314
NTRK1	2059.16	0.556128	796
CDC37	117.027	0.48129	198
RPS27A	288.855	0.476353	191
PARK2	450.781	0.488104	243
UBC	784.621	0.520872	455
CUL2	480.706	0.483516	240
CUL3	1635.19	0.524385	520
EED	538.901	0.468413	236
NPM1	997.507	0.507282	318
CUL1	929.466	0.500824	358
EEF1A1	482.417	0.495481	247
OBSL1	652.066	0.491982	296
COPS5	1052.94	0.516528	382
HDAC5	878.007	0.48789	260
HDAC2	223.19	0.460923	193
BRCA1	418.022	0.501801	312
YWHAQ	417.542	0.487606	285
SMURF1	277.635	0.474394	212
HDAC1	401.678	0.481844	299
YWHAZ	1029.85	0.512962	371
FUS	506.274	0.4864	212
YWHAB	121.372	0.486967	205
YWHAG	350.172	0.484638	236
YWHAE	378.972	0.487535	240
JUN	120.108	0.489748	273
XPO1	477.149	0.515175	471
EWSR1	378.607	0.490898	286
CDK2	984.986	0.510534	417
ITGA4	845.157	0.491476	300
IKBKG	275.055	0.488389	232
RELA	226.725	0.482749	203
HIST1H3H	196.292	0.467954	237
HSP90AB1	662.039	0.535726	604
HIST1H3J	196.292	0.467954	237
HSP90AA1	1196.42	0.561074	811
ESR1	1261.57	0.520143	462
HSPA9	311.487	0.490179	195
APP	516.464	0.528445	576
HIST1H3B	196.292	0.467954	237
TUBB	416.775	0.490179	210
HSPA8	689.641	0.509989	308
CDC5L	438.553	0.489533	284
HIST1H3E	196.292	0.467954	237
VHL	410.981	0.489318	262
HSPB1	263.918	0.510846	415
HIST1H3C	196.292	0.467954	237
HSPA5	990.266	0.518048	445
HIST1H3G	196.292	0.467954	237
HIST1H3I	196.292	0.467954	237
HSPA4	300.578	0.502027	250
HIST1H3D	196.292	0.467954	237
RB1	127.479	0.473185	190
CDK1	206.404	0.495407	281
SRC	173.747	0.497249	247
HIST1H3A	196.292	0.467954	237
CUL7	932.97	0.499179	341
HSPA1B	265.606	0.484989	192
HSPA1A	265.606	0.484989	192
VCP	561.622	0.51202	323
MCM2	1311.39	0.516448	433
VCAM1	701.745	0.485623	255
HUWE1	571.666	0.497027	264
MAPK1	228.516	0.5	324
PRKDC	321.273	0.488746	194
EP300	485.451	0.503539	361
SMAD3	165.338	0.479014	196
UBE2I	252.675	0.491476	285
U2AF2	293.505	0.47922	209
HIST1H3F	196.292	0.467954	237
