# Supplementary material for: Decoding the Mechanism of Shen Qi Sha Bai Decoction in Treating Acute Myeloid Leukemia Based on Network Pharmacology and Molecular Docking
Source: Front Cell Dev Biol. 2021 Dec 20;9:796757. doi: 10.3389/fcell.2021.796757 (PMC8720969; doi:10.3389/fcell.2021.796757)
Supplement: Supplementary file 5 [file Table4.XLSX]

## Sheet: Table S4
Supplementory Table S4: Common targets related to active ingredients
Gene symbol	active ingredients
PTGS2	MOL001670
RXRA	MOL001670
HSP90AA1	MOL001670
RXRA	MOL000449
NCOA1	MOL000449
PTGS2	MOL000449
PTGS2	MOL000358
HSP90AA1	MOL000358
BAX	MOL000358
JUN	MOL000358
CASP8	MOL000358
PTGS2	MOL000098
HSP90AA1	MOL000098
RXRA	MOL000098
BAX	MOL000098
MMP9	MOL000098
MAPK1	MOL000098
IL10RB	MOL000098
JUN	MOL000098
CASP8	MOL000098
RAF1	MOL000098
SOD1	MOL000098
STAT1	MOL000098
CDK1	MOL000098
HSPA5	MOL000098
F3	MOL000098
PRKCB	MOL000098
HSPB1	MOL000098
MGAM	MOL000098
CYP1B1	MOL000098
CCNB1	MOL000098
THBD	MOL000098
IFNGR1	MOL000098
ALOX5	MOL000098
MPO	MOL000098
TOP2A	MOL000098
NCF1	MOL000098
GSTP1	MOL000098
AHR	MOL000098
ACPP	MOL000098
IRF1	MOL000098
PTGS2	MOL012216
PTGS2	MOL012225
HSP90AA1	MOL012225
PTGS2	MOL001689
HSP90AA1	MOL001689
NCOA1	MOL001689
BAX	MOL001689
CASP8	MOL001689
PTGS2	MOL002341
HSP90AA1	MOL002341
NCOA1	MOL002341
PTGS2	MOL002881
HSP90AA1	MOL002881
NCOA1	MOL002881
PTGS2	MOL003044
HSP90AA1	MOL003044
NCOA1	MOL003044
PTGS2	MOL000422
HSP90AA1	MOL000422
BAX	MOL000422
JUN	MOL000422
STAT1	MOL000422
CDK1	MOL000422
CYP1B1	MOL000422
ALOX5	MOL000422
GSTP1	MOL000422
AHR	MOL000422
PTGS2	MOL005530
HSP90AA1	MOL005530
PTGS2	MOL000006
HSP90AA1	MOL000006
MMP9	MOL000006
MAPK1	MOL000006
IL10RB	MOL000006
CDK4	MOL000006
JUN	MOL000006
PCNA	MOL000006
CCNB1	MOL000006
IFNGR1	MOL000006
TOP2A	MOL000006
GSTP1	MOL000006
PTGS2	MOL009009
HSP90AA1	MOL009009
PTGS2	MOL001040
HSP90AA1	MOL001040
NR3C1	MOL001040
PTGS2	MOL012245
HSP90AA1	MOL012245
PTGS2	MOL012246
HSP90AA1	MOL012246
PTGS2	MOL012248
HSP90AA1	MOL012248
NCOA1	MOL012248
PTGS2	MOL012250
RXRA	MOL012250
HSP90AA1	MOL012250
NCOA1	MOL012250
PTGS2	MOL012251
RXRA	MOL012251
HSP90AA1	MOL012251
PTGS2	MOL012266
RXRA	MOL012266
HSP90AA1	MOL012266
NCOA1	MOL012266
PTGS2	MOL000173
RXRA	MOL000173
HSP90AA1	MOL000173
BAX	MOL000173
JUN	MOL000173
PRKCD	MOL000173
PTGS2	MOL001735
HSP90AA1	MOL001735
NCOA1	MOL001735
PTGS2	MOL002714
HSP90AA1	MOL002714
NCOA1	MOL002714
BAX	MOL002714
MMP9	MOL002714
CDK1	MOL002714
CCNB1	MOL002714
MPO	MOL002714
AHR	MOL002714
CYCS	MOL002714
ALOX12	MOL002714
EGLN1	MOL002714
FABP5	MOL002714
PTGS2	MOL002915
RXRA	MOL002915
HSP90AA1	MOL002915
PTGS2	MOL000351
HSP90AA1	MOL000351
CCNA2	MOL000351
PTGS2	MOL005190
HSP90AA1	MOL005190
PTGS2	MOL008206
RXRA	MOL008206
HSP90AA1	MOL008206
NCOA1	MOL008206
PTGS2	MOL001484
RXRA	MOL001484
HSP90AA1	MOL001484
PTGS2	MOL001792
RXRA	MOL001792
HSP90AA1	MOL001792
PTGS2	MOL002311
CCNA2	MOL002311
PTGS2	MOL000239
HSP90AA1	MOL000239
PTGS2	MOL002565
RXRA	MOL002565
HSP90AA1	MOL002565
CCNA2	MOL002565
PTGS2	MOL000354
HSP90AA1	MOL000354
CCNA2	MOL000354
NCOA1	MOL000354
NCF1	MOL000354
PTGS2	MOL003656
HSP90AA1	MOL003656
CCNA2	MOL003656
PTGS2	MOL003896
RXRA	MOL003896
HSP90AA1	MOL003896
CCNA2	MOL003896
NCOA1	MOL003896
PTGS2	MOL000392
RXRA	MOL000392
HSP90AA1	MOL000392
CCNA2	MOL000392
JUN	MOL000392
PTGS2	MOL000417
RXRA	MOL000417
HSP90AA1	MOL000417
CCNA2	MOL000417
PTGS2	MOL004328
HSP90AA1	MOL004328
MAPK1	MOL004328
SOD1	MOL004328
GSTP1	MOL004328
ABAT	MOL004328
PTGS2	MOL004805
PTGS2	MOL004806
PTGS2	MOL004808
HSP90AA1	MOL004808
CCNA2	MOL004808
PTGS2	MOL004810
HSP90AA1	MOL004810
CCNA2	MOL004810
PTGS2	MOL004811
RXRA	MOL004811
HSP90AA1	MOL004811
CCNA2	MOL004811
PTGS2	MOL004814
HSP90AA1	MOL004814
CCNA2	MOL004814
PTGS2	MOL004815
RXRA	MOL004815
CCNA2	MOL004815
PTGS2	MOL004820
RXRA	MOL004820
CCNA2	MOL004820
NCOA1	MOL004820
PTGS2	MOL004824
CCNA2	MOL004824
PTGS2	MOL004827
HSP90AA1	MOL004827
PTGS2	MOL004828
RXRA	MOL004828
HSP90AA1	MOL004828
CCNA2	MOL004828
PTGS2	MOL004829
RXRA	MOL004829
HSP90AA1	MOL004829
NCOA1	MOL004829
PTGS2	MOL004833
RXRA	MOL004833
CCNA2	MOL004833
NCOA1	MOL004833
PTGS2	MOL004835
HSP90AA1	MOL004835
CCNA2	MOL004835
NCOA1	MOL004835
PTGS2	MOL004838
RXRA	MOL004838
HSP90AA1	MOL004838
PTGS2	MOL004841
HSP90AA1	MOL004841
CCNA2	MOL004841
PTGS2	MOL004848
HSP90AA1	MOL004848
CCNA2	MOL004848
PTGS2	MOL004849
HSP90AA1	MOL004849
NCOA1	MOL004849
PTGS2	MOL004855
PTGS2	MOL004856
HSP90AA1	MOL004856
CCNA2	MOL004856
PTGS2	MOL004857
HSP90AA1	MOL004857
CCNA2	MOL004857
PTGS2	MOL004863
HSP90AA1	MOL004863
CCNA2	MOL004863
PTGS2	MOL004864
HSP90AA1	MOL004864
CCNA2	MOL004864
PTGS2	MOL004866
HSP90AA1	MOL004866
CCNA2	MOL004866
PTGS2	MOL004879
HSP90AA1	MOL004882
CCNA2	MOL004882
PTGS2	MOL004883
HSP90AA1	MOL004883
CCNA2	MOL004883
PTGS2	MOL004884
CCNA2	MOL004884
PTGS2	MOL004885
HSP90AA1	MOL004885
CCNA2	MOL004885
NCOA1	MOL004885
PTGS2	MOL004891
RXRA	MOL004891
CCNA2	MOL004891
NCOA1	MOL004891
PTGS2	MOL004898
HSP90AA1	MOL004898
CCNA2	MOL004898
PTGS2	MOL004903
SOD1	MOL004903
PTGS2	MOL004904
CCNA2	MOL004904
PTGS2	MOL004907
HSP90AA1	MOL004907
CCNA2	MOL004907
PTGS2	MOL004908
RXRA	MOL004908
CCNA2	MOL004908
NCOA1	MOL004908
PTGS2	MOL004910
HSP90AA1	MOL004910
PTGS2	MOL004911
RXRA	MOL004911
HSP90AA1	MOL004911
PTGS2	MOL004912
RXRA	MOL004912
CCNA2	MOL004912
HSP90AA1	MOL004913
CCNA2	MOL004913
HSP90AA1	MOL004914
PTGS2	MOL004915
HSP90AA1	MOL004915
CCNA2	MOL004915
PTGS2	MOL004924
HSP90AA1	MOL004935
PTGS2	MOL004941
RXRA	MOL004941
HSP90AA1	MOL004941
PTGS2	MOL004945
HSP90AA1	MOL004945
PTGS2	MOL004948
PTGS2	MOL004949
HSP90AA1	MOL004949
CCNA2	MOL004949
PTGS2	MOL004957
RXRA	MOL004957
CCNA2	MOL004957
PTGS2	MOL004959
RXRA	MOL004959
HSP90AA1	MOL004959
CCNA2	MOL004959
NCOA1	MOL004959
PTGS2	MOL004961
HSP90AA1	MOL004961
PTGS2	MOL004966
HSP90AA1	MOL004966
CCNA2	MOL004966
NCOA1	MOL004966
PTGS2	MOL000497
HSP90AA1	MOL000497
CCNA2	MOL000497
STAT3	MOL000497
MAPK1	MOL000497
CDK4	MOL000497
CCNA2	MOL004974
NCOA1	MOL004974
PTGS2	MOL004978
RXRA	MOL004978
CCNA2	MOL004978
NCOA1	MOL004978
PTGS2	MOL004980
HSP90AA1	MOL004980
PTGS2	MOL004988
PTGS2	MOL004989
HSP90AA1	MOL004989
PTGS2	MOL004990
HSP90AA1	MOL004990
PTGS2	MOL004991
RXRA	MOL004991
HSP90AA1	MOL004991
PTGS2	MOL004993
HSP90AA1	MOL004993
NCOA1	MOL004993
PTGS2	MOL000500
RXRA	MOL000500
HSP90AA1	MOL000500
CCNA2	MOL000500
PTGS2	MOL005000
HSP90AA1	MOL005000
CCNA2	MOL005000
PTGS2	MOL005001
HSP90AA1	MOL005001
CCNA2	MOL005001
PTGS2	MOL005003
RXRA	MOL005003
HSP90AA1	MOL005003
CCNA2	MOL005003
PTGS2	MOL005007
HSP90AA1	MOL005007
CCNA2	MOL005007
NCOA1	MOL005007
PTGS2	MOL005008
HSP90AA1	MOL005008
CCNA2	MOL005008
PTGS2	MOL005012
CCNA2	MOL005012
PTGS2	MOL005016
RXRA	MOL005016
HSP90AA1	MOL005016
CCNA2	MOL005016
PTGS2	MOL005017
HSP90AA1	MOL005017
CCNA2	MOL005017
PTGS2	MOL005018
PTGS2	MOL005020
HSP90AA1	MOL005020
CCNA2	MOL005020
PTGS2	MOL000228
RXRA	MOL000228
HSP90AA1	MOL000228
PTGS2	MOL002909
HSP90AA1	MOL002909
PTGS2	MOL002910
HSP90AA1	MOL002910
PTGS2	MOL002913
HSP90AA1	MOL002913
PTGS2	MOL002914
HSP90AA1	MOL002914
PTGS2	MOL002917
HSP90AA1	MOL002917
PTGS2	MOL002925
HSP90AA1	MOL002925
PTGS2	MOL002927
HSP90AA1	MOL002927
NCOA1	MOL002927
PTGS2	MOL002928
RXRA	MOL002928
HSP90AA1	MOL002928
NCOA1	MOL002928
CDK1	MOL002928
CCNB1	MOL002928
PTGS2	MOL002932
HSP90AA1	MOL002932
NCOA1	MOL002932
PTGS2	MOL002933
HSP90AA1	MOL002933
PTGS2	MOL002934
HSP90AA1	MOL002934
PTGS2	MOL002937
RXRA	MOL002937
HSP90AA1	MOL002937
NCOA1	MOL002937
PTGS2	MOL000525
HSP90AA1	MOL000525
PTGS2	MOL000552
HSP90AA1	MOL000552
NCOA1	MOL000552
PTGS2	MOL000073
HSP90AA1	MOL000073
PTGS2	MOL001458
PTGS2	MOL002897
RXRA	MOL002897
PTGS2	MOL000296
RXRA	MOL000296
PTGS2	MOL000371
RXRA	MOL000371
PTGS2	MOL000378
RXRA	MOL000378
HSP90AA1	MOL000378
CCNA2	MOL000378
PTGS2	MOL000379
PTGS2	MOL000380
RXRA	MOL000380
HSP90AA1	MOL000380
NCOA1	MOL000380
PTGS2	MOL000387
HSP90AA1	MOL000387
PTGS2	MOL000442
RXRA	MOL000442
HSP90AA1	MOL000442
PTGS2	MOL000546
SOD1	MOL000546
PLA2G4A	MOL000546
PTGS2	MOL000096
HSP90AA1	MOL000096
KLF7	MOL000096
PTGS2	MOL009772
HSP90AA1	MOL009772
NCOA1	MOL009772
PTGS2	MOL011105
PTGS2	MOL011332
PTGS2	MOL011335
HSP90AA1	MOL011335
PTGS2	MOL001781
RXRA	MOL001781
CCNA2	MOL001781
PTGS2	MOL001810
PTGS2	MOL002309
RXRA	MOL002309
HSP90AA1	MOL002309
CCNA2	MOL002309
IFNGR1	MOL002309
AHR	MOL002309
CCL5	MOL002309
CDKN3	MOL002309
PTGS2	MOL002322
PTGS2	MOL001939
RXRA	MOL001939
HSP90AA1	MOL001939
PTGS2	MOL001941
PTGS2	MOL001942
PTGS2	MOL001951
HSP90AA1	MOL001951
PTGS2	MOL001956
RXRA	MOL001956
HSP90AA1	MOL001956
NR3C1	MOL003891
HSP90AA1	MOL001002
MMP9	MOL001002
PRKCB	MOL001002
GSTP1	MOL001002
PTGS2	MOL000492
HSP90AA1	MOL000492
RXRA	MOL000492
