# Supplementary material for: Decoding the Mechanism of Shen Qi Sha Bai Decoction in Treating Acute Myeloid Leukemia Based on Network Pharmacology and Molecular Docking
Source: Front Cell Dev Biol. 2021 Dec 20;9:796757. doi: 10.3389/fcell.2021.796757 (PMC8720969; doi:10.3389/fcell.2021.796757)
Supplement: Supplementary file 6 [file Table1.XLSX]

## Sheet: Table S1
Supplementary Table S1:Information for active ingredients of SQSBD
Mol ID	Molecule Name	OB (%)	DL	Source
MOL001646	2,3-dimethoxy-6-methyanthraquinone	34.86	0.26	baihuasheshecao
MOL001659	Poriferasterol	43.83	0.76	baihuasheshecao
MOL001663	(4aS,6aR,6aS,6bR,8aR,10R,12aR,14bS)-10-hydroxy-2,2,6a,6b,9,9,12a-heptamethyl-1,3,4,5,6,6a,7,8,8a,10,11,12,13,14b-tetradecahydropicene-4a-carboxylic acid	32.03	0.76	baihuasheshecao
MOL001670	2-methoxy-3-methyl-9,10-anthraquinone	37.83	0.21	baihuasheshecao
MOL000449	Stigmasterol	43.83	0.76	baihuasheshecao
MOL000358	beta-sitosterol	36.91	0.75	baihuasheshecao
MOL000098	quercetin	46.43	0.28	baihuasheshecao
MOL011678	(3S,8S,9S,10R,13R,14S,17R)-17-[(1S,4R)-4-ethyl-1,5-dimethylhexyl]-10,13-dimethyl-2,3,4,7,8,9,11,12,14,15,16,17-dodecahydro-1H-cyclopenta[a]phenanthren-3-ol	36.91	0.75	banbianlian
MOL001790	Linarin	39.84	0.71	banbianlian
MOL012207	lobelanidine	60.53	0.32	banbianlian
MOL012208	Lobelanine	54.13	0.32	banbianlian
MOL012209	2-[(2R,6S)-6-[(2R)-2-hydroxy-2-phenylethyl]-1-methylpiperidin-2-yl]-1-phenylethanone	45.53	0.32	banbianlian
MOL012216	norlobelanine	64.08	0.3	banbianlian
MOL012225	3-[(2S,3R)-2-(4-hydroxy-3-methoxy-phenyl)-3-(hydroxymethyl)-7-methoxy-2,3-dihydrobenzofuran-5-yl]propyl acetate	73.08	0.54	banbianlian
MOL009653	Cycloeucalenol	39.73	0.79	banbianlian
MOL001689	acacetin	34.97	0.24	banbianlian
MOL002341	Hesperetin	70.31	0.27	banbianlian
MOL002881	Diosmetin	31.14	0.27	banbianlian
MOL003044	Chryseriol	35.85	0.27	banbianlian
MOL000422	kaempferol	41.88	0.24	banbianlian
MOL005530	Hydroxygenkwanin	36.47	0.27	banbianlian
MOL000006	luteolin	36.16	0.25	banbianlian
MOL009009	(+)-medioresinol	87.19	0.62	banbianlian
MOL000098	quercetin	46.43	0.28	banbianlian
MOL001040	(2R)-5,7-dihydroxy-2-(4-hydroxyphenyl)chroman-4-one	42.36	0.21	banzhilian
MOL012245	5,7,4'-trihydroxy-6-methoxyflavanone	36.63	0.27	banzhilian
MOL012246	5,7,4'-trihydroxy-8-methoxyflavanone	74.24	0.26	banzhilian
MOL012248	5-hydroxy-7,8-dimethoxy-2-(4-methoxyphenyl)chromone	65.82	0.33	banzhilian
MOL012250	7-hydroxy-5,8-dimethoxy-2-phenyl-chromone	43.72	0.25	banzhilian
MOL012251	Chrysin-5-methylether	37.27	0.2	banzhilian
MOL012252	9,19-cyclolanost-24-en-3-ol	38.69	0.78	banzhilian
MOL002776	Baicalin	40.12	0.75	banzhilian
MOL012254	campesterol	37.58	0.71	banzhilian
MOL000953	CLR	37.87	0.68	banzhilian
MOL000358	beta-sitosterol	36.91	0.75	banzhilian
MOL012266	rivularin	37.94	0.37	banzhilian
MOL001973	Sitosteryl acetate	40.39	0.85	banzhilian
MOL012269	Stigmasta-5,22-dien-3-ol-acetate	46.44	0.86	banzhilian
MOL012270	Stigmastan-3,5,22-triene	45.03	0.71	banzhilian
MOL000449	Stigmasterol	43.83	0.76	banzhilian
MOL000173	wogonin	30.68	0.23	banzhilian
MOL001735	Dinatin	30.97	0.27	banzhilian
MOL001755	24-Ethylcholest-4-en-3-one	36.08	0.76	banzhilian
MOL002714	baicalein	33.52	0.21	banzhilian
MOL002719	6-Hydroxynaringenin	33.23	0.24	banzhilian
MOL002915	Salvigenin	49.07	0.33	banzhilian
MOL000351	Rhamnazin	47.14	0.34	banzhilian
MOL000359	sitosterol	36.91	0.75	banzhilian
MOL005190	eriodictyol	71.79	0.24	banzhilian
MOL005869	daucostero_qt	36.91	0.75	banzhilian
MOL000006	luteolin	36.16	0.25	banzhilian
MOL008206	Moslosooflavone	44.09	0.25	banzhilian
MOL000098	quercetin	46.43	0.28	banzhilian
MOL001006	poriferasta-7,22E-dien-3beta-ol	42.98	0.76	dangshen
MOL002140	Perlolyrine	65.95	0.27	dangshen
MOL002879	Diop	43.59	0.39	dangshen
MOL003036	ZINC03978781	43.83	0.76	dangshen
MOL000449	Stigmasterol	43.83	0.76	dangshen
MOL003896	7-Methoxy-2-methyl isoflavone	42.56	0.2	dangshen
MOL004355	Spinasterol	42.98	0.76	dangshen
MOL004492	Chrysanthemaxanthin	38.72	0.58	dangshen
MOL005321	Frutinone A	65.9	0.34	dangshen
MOL000006	luteolin	36.16	0.25	dangshen
MOL006554	Taraxerol	38.4	0.77	dangshen
MOL006774	stigmast-7-enol	37.42	0.75	dangshen
MOL007059	3-beta-Hydroxymethyllenetanshiquinone	32.16	0.41	dangshen
MOL007514	methyl icosa-11,14-dienoate	39.67	0.23	dangshen
MOL008391	5alpha-Stigmastan-3,6-dione	33.12	0.79	dangshen
MOL008393	7-(beta-Xylosyl)cephalomannine_qt	38.33	0.29	dangshen
MOL008397	Daturilin	50.37	0.77	dangshen
MOL008400	glycitein	50.48	0.24	dangshen
MOL008406	Spinoside A	39.97	0.4	dangshen
MOL008407	(8S,9S,10R,13R,14S,17R)-17-[(E,2R,5S)-5-ethyl-6-methylhept-3-en-2-yl]-10,13-dimethyl-1,2,4,7,8,9,11,12,14,15,16,17-dodecahydrocyclopenta[a]phenanthren-3-one	45.4	0.76	dangshen
MOL008411	11-Hydroxyrankinidine	40	0.66	dangshen
MOL001484	Inermine	75.18	0.54	gancao
MOL001792	DFV	32.76	0.18	gancao
MOL000211	Mairin	55.38	0.78	gancao
MOL002311	Glycyrol	90.78	0.67	gancao
MOL000239	Jaranol	50.83	0.29	gancao
MOL002565	Medicarpin	49.22	0.34	gancao
MOL000354	isorhamnetin	49.6	0.31	gancao
MOL000359	sitosterol	36.91	0.75	gancao
MOL003656	Lupiwighteone	51.64	0.37	gancao
MOL003896	7-Methoxy-2-methyl isoflavone	42.56	0.2	gancao
MOL000392	formononetin	69.67	0.21	gancao
MOL000417	Calycosin	47.75	0.24	gancao
MOL000422	kaempferol	41.88	0.24	gancao
MOL004328	naringenin	59.29	0.21	gancao
MOL004805	(2S)-2-[4-hydroxy-3-(3-methylbut-2-enyl)phenyl]-8,8-dimethyl-2,3-dihydropyrano[2,3-f]chromen-4-one	31.79	0.72	gancao
MOL004806	euchrenone	30.29	0.57	gancao
MOL004808	glyasperin B	65.22	0.44	gancao
MOL004810	glyasperin F	75.84	0.54	gancao
MOL004811	Glyasperin C	45.56	0.4	gancao
MOL004814	Isotrifoliol	31.94	0.42	gancao
MOL004815	(E)-1-(2,4-dihydroxyphenyl)-3-(2,2-dimethylchromen-6-yl)prop-2-en-1-one	39.62	0.35	gancao
MOL004820	kanzonols W	50.48	0.52	gancao
MOL004824	(2S)-6-(2,4-dihydroxyphenyl)-2-(2-hydroxypropan-2-yl)-4-methoxy-2,3-dihydrofuro[3,2-g]chromen-7-one	60.25	0.63	gancao
MOL004827	Semilicoisoflavone B	48.78	0.55	gancao
MOL004828	Glepidotin A	44.72	0.35	gancao
MOL004829	Glepidotin B	64.46	0.34	gancao
MOL004833	Phaseolinisoflavan	32.01	0.45	gancao
MOL004835	Glypallichalcone	61.6	0.19	gancao
MOL004838	8-(6-hydroxy-2-benzofuranyl)-2,2-dimethyl-5-chromenol	58.44	0.38	gancao
MOL004841	Licochalcone B	76.76	0.19	gancao
MOL004848	licochalcone G	49.25	0.32	gancao
MOL004849	3-(2,4-dihydroxyphenyl)-8-(1,1-dimethylprop-2-enyl)-7-hydroxy-5-methoxy-coumarin	59.62	0.43	gancao
MOL004855	Licoricone	63.58	0.47	gancao
MOL004856	Gancaonin A	51.08	0.4	gancao
MOL004857	Gancaonin B	48.79	0.45	gancao
MOL004860	licorice glycoside E	32.89	0.27	gancao
MOL004863	3-(3,4-dihydroxyphenyl)-5,7-dihydroxy-8-(3-methylbut-2-enyl)chromone	66.37	0.41	gancao
MOL004864	5,7-dihydroxy-3-(4-methoxyphenyl)-8-(3-methylbut-2-enyl)chromone	30.49	0.41	gancao
MOL004866	2-(3,4-dihydroxyphenyl)-5,7-dihydroxy-6-(3-methylbut-2-enyl)chromone	44.15	0.41	gancao
MOL004879	Glycyrin	52.61	0.47	gancao
MOL004882	Licocoumarone	33.21	0.36	gancao
MOL004883	Licoisoflavone	41.61	0.42	gancao
MOL004884	Licoisoflavone B	38.93	0.55	gancao
MOL004885	licoisoflavanone	52.47	0.54	gancao
MOL004891	shinpterocarpin	80.3	0.73	gancao
MOL004898	(E)-3-[3,4-dihydroxy-5-(3-methylbut-2-enyl)phenyl]-1-(2,4-dihydroxyphenyl)prop-2-en-1-one	46.27	0.31	gancao
MOL004903	liquiritin	65.69	0.74	gancao
MOL004904	licopyranocoumarin	80.36	0.65	gancao
MOL004905	3,22-Dihydroxy-11-oxo-delta(12)-oleanene-27-alpha-methoxycarbonyl-29-oic acid	34.32	0.55	gancao
MOL004907	Glyzaglabrin	61.07	0.35	gancao
MOL004908	Glabridin	53.25	0.47	gancao
MOL004910	Glabranin	52.9	0.31	gancao
MOL004911	Glabrene	46.27	0.44	gancao
MOL004912	Glabrone	52.51	0.5	gancao
MOL004913	1,3-dihydroxy-9-methoxy-6-benzofurano[3,2-c]chromenone	48.14	0.43	gancao
MOL004914	1,3-dihydroxy-8,9-dimethoxy-6-benzofurano[3,2-c]chromenone	62.9	0.53	gancao
MOL004915	Eurycarpin A	43.28	0.37	gancao
MOL004917	glycyroside	37.25	0.79	gancao
MOL004924	(-)-Medicocarpin	40.99	0.95	gancao
MOL004935	Sigmoidin-B	34.88	0.41	gancao
MOL004941	(2R)-7-hydroxy-2-(4-hydroxyphenyl)chroman-4-one	71.12	0.18	gancao
MOL004945	(2S)-7-hydroxy-2-(4-hydroxyphenyl)-8-(3-methylbut-2-enyl)chroman-4-one	36.57	0.32	gancao
MOL004948	Isoglycyrol	44.7	0.84	gancao
MOL004949	Isolicoflavonol	45.17	0.42	gancao
MOL004957	HMO	38.37	0.21	gancao
MOL004959	1-Methoxyphaseollidin	69.98	0.64	gancao
MOL004961	Quercetin der.	46.45	0.33	gancao
MOL004966	3'-Hydroxy-4'-O-Methylglabridin	43.71	0.57	gancao
MOL000497	licochalcone a	40.79	0.29	gancao
MOL004974	3'-Methoxyglabridin	46.16	0.57	gancao
MOL004978	2-[(3R)-8,8-dimethyl-3,4-dihydro-2H-pyrano[6,5-f]chromen-3-yl]-5-methoxyphenol	36.21	0.52	gancao
MOL004980	Inflacoumarin A	39.71	0.33	gancao
MOL004985	icos-5-enoic acid	30.7	0.2	gancao
MOL004988	Kanzonol F	32.47	0.89	gancao
MOL004989	6-prenylated eriodictyol	39.22	0.41	gancao
MOL004990	7,2',4'-trihydroxy－5-methoxy-3－arylcoumarin	83.71	0.27	gancao
MOL004991	7-Acetoxy-2-methylisoflavone	38.92	0.26	gancao
MOL004993	8-prenylated eriodictyol	53.79	0.4	gancao
MOL004996	gadelaidic acid	30.7	0.2	gancao
MOL000500	Vestitol	74.66	0.21	gancao
MOL005000	Gancaonin G	60.44	0.39	gancao
MOL005001	Gancaonin H	50.1	0.78	gancao
MOL005003	Licoagrocarpin	58.81	0.58	gancao
MOL005007	Glyasperins M	72.67	0.59	gancao
MOL005008	Glycyrrhiza flavonol A	41.28	0.6	gancao
MOL005012	Licoagroisoflavone	57.28	0.49	gancao
MOL005013	18α-hydroxyglycyrrhetic acid	41.16	0.71	gancao
MOL005016	Odoratin	49.95	0.3	gancao
MOL005017	Phaseol	78.77	0.58	gancao
MOL005018	Xambioona	54.85	0.87	gancao
MOL005020	dehydroglyasperins C	53.82	0.37	gancao
MOL000098	quercetin	46.43	0.28	gancao
MOL000387	Bifendate	31.1	0.67	huangqi
MOL000033	(3S,8S,9S,10R,13R,14S,17R)-10,13-dimethyl-17-[(2R,5S)-5-propan-2-yloctan-2-yl]-2,3,4,7,8,9,11,12,14,15,16,17-dodecahydro-1H-cyclopenta[a]phenanthren-3-ol	36.23	0.78	huangqi
MOL000379	9,10-dimethoxypterocarpan-3-O-β-D-glucoside	36.74	0.92	huangqi
MOL000296	hederagenin	36.91	0.75	huangqi
MOL000442	1,7-Dihydroxy-3,9-dimethoxy pterocarpene	39.05	0.48	huangqi
MOL000374	5'-hydroxyiso-muronulatol-2',5'-di-O-glucoside	41.72	0.69	huangqi
MOL000422	kaempferol	41.88	0.24	huangqi
MOL000098	quercetin	46.43	0.28	huangqi
MOL000417	Calycosin	47.75	0.24	huangqi
MOL000439	isomucronulatol-7,2'-di-O-glucosiole	49.28	0.62	huangqi
MOL000354	isorhamnetin	49.6	0.31	huangqi
MOL000239	Jaranol	50.83	0.29	huangqi
MOL000371	3,9-di-O-methylnissolin	53.74	0.48	huangqi
MOL000211	Mairin	55.38	0.78	huangqi
MOL000380	(6aR,11aR)-9,10-dimethoxy-6a,11a-dihydro-6H-benzofurano[3,2-c]chromen-3-ol	64.26	0.42	huangqi
MOL000438	(3R)-3-(2-hydroxy-3,4-dimethoxyphenyl)chroman-7-ol	67.67	0.26	huangqi
MOL000433	FA	68.96	0.71	huangqi
MOL000392	formononetin	69.67	0.21	huangqi
MOL000378	7-O-methylisomucronulatol	74.69	0.3	huangqi
MOL000398	isoflavanone	109.99	0.3	huangqi
MOL001689	acacetin	34.97	0.24	huangqin
MOL000173	wogonin	30.68	0.23	huangqin
MOL000228	(2R)-7-hydroxy-5-methoxy-2-phenylchroman-4-one	55.23	0.2	huangqin
MOL002714	baicalein	33.52	0.21	huangqin
MOL002908	5,8,2'-Trihydroxy-7-methoxyflavone	37.01	0.27	huangqin
MOL002909	5,7,2,5-tetrahydroxy-8,6-dimethoxyflavone	33.82	0.45	huangqin
MOL002910	Carthamidin	41.15	0.24	huangqin
MOL002911	2,6,2',4'-tetrahydroxy-6'-methoxychaleone	69.04	0.22	huangqin
MOL002913	Dihydrobaicalin_qt	40.04	0.21	huangqin
MOL002914	Eriodyctiol (flavanone)	41.35	0.24	huangqin
MOL002915	Salvigenin	49.07	0.33	huangqin
MOL002917	5,2',6'-Trihydroxy-7,8-dimethoxyflavone	45.05	0.33	huangqin
MOL002925	5,7,2',6'-Tetrahydroxyflavone	37.01	0.24	huangqin
MOL002926	dihydrooroxylin A	38.72	0.23	huangqin
MOL002927	Skullcapflavone II	69.51	0.44	huangqin
MOL002928	oroxylin a	41.37	0.23	huangqin
MOL002932	Panicolin	76.26	0.29	huangqin
MOL002933	5,7,4'-Trihydroxy-8-methoxyflavone	36.56	0.27	huangqin
MOL002934	NEOBAICALEIN	104.34	0.44	huangqin
MOL002937	DIHYDROOROXYLIN	66.06	0.23	huangqin
MOL000358	beta-sitosterol	36.91	0.75	huangqin
MOL000359	sitosterol	36.91	0.75	huangqin
MOL000525	Norwogonin	39.4	0.21	huangqin
MOL000552	5,2'-Dihydroxy-6,7,8-trimethoxyflavone	31.71	0.35	huangqin
MOL000073	ent-Epicatechin	48.96	0.24	huangqin
MOL000449	Stigmasterol	43.83	0.76	huangqin
MOL001458	coptisine	30.67	0.86	huangqin
MOL001490	bis[(2S)-2-ethylhexyl] benzene-1,2-dicarboxylate	43.59	0.35	huangqin
MOL001506	Supraene	33.55	0.42	huangqin
MOL002879	Diop	43.59	0.39	huangqin
MOL002897	epiberberine	43.09	0.78	huangqin
MOL008206	Moslosooflavone	44.09	0.25	huangqin
MOL010415	11,13-Eicosadienoic acid, methyl ester	39.28	0.23	huangqin
MOL012245	5,7,4'-trihydroxy-6-methoxyflavanone	36.63	0.27	huangqin
MOL012246	5,7,4'-trihydroxy-8-methoxyflavanone	74.24	0.26	huangqin
MOL012266	rivularin	37.94	0.37	huangqin
MOL000239	Jaranol	50.83	0.29	huangyaozi
MOL000358	beta-sitosterol	36.91	0.75	huangyaozi
MOL000422	kaempferol	41.88	0.24	huangyaozi
MOL000449	Stigmasterol	43.83	0.76	huangyaozi
MOL000546	diosgenin	80.88	0.81	huangyaozi
MOL000073	ent-Epicatechin	48.96	0.24	huangyaozi
MOL007939	diosbulbin B	43.01	0.7	huangyaozi
MOL000096	(-)-catechin	49.68	0.24	huangyaozi
MOL009772	3,5,3'-trimethoxyquercetin	37.83	0.44	huangyaozi
MOL009783	diosbuibin I	37.93	0.86	huangyaozi
MOL009788	diosbulbin A	39.52	0.65	huangyaozi
MOL009789	diosbulbin C	65.87	0.6	huangyaozi
MOL009794	diosbulbin H	55.62	0.7	huangyaozi
MOL000098	quercetin	46.43	0.28	huangyaozi
MOL009800	kryptogenin	35.11	0.81	huangyaozi
MOL011100	bisindigotin	41.66	0.39	qindai
MOL011105	indican	34.9	0.23	qindai
MOL011332	10h-indolo,[3,2-b],quinoline	54.57	0.22	qindai
MOL011335	Isoindigo	94.3	0.26	qindai
MOL001781	Indigo	38.2	0.26	qindai
MOL001810	6-(3-oxoindolin-2-ylidene)indolo[2,1-b]quinazolin-12-one	45.28	0.89	qindai
MOL002309	indirubin	48.59	0.26	qindai
MOL000358	beta-sitosterol	36.91	0.75	qindai
MOL002322	isovitexin	31.29	0.72	qindai
MOL001939	Alloisoimperatorin	34.8	0.22	shashen
MOL001941	Ammidin	34.55	0.22	shashen
MOL001942	isoimperatorin	45.46	0.23	shashen
MOL001951	Bergaptin	41.73	0.42	shashen
MOL001956	Cnidilin	32.69	0.28	shashen
MOL000358	beta-sitosterol	36.91	0.75	shashen
MOL000449	Stigmasterol	43.83	0.76	shashen
MOL000098	quercetin	46.43	0.28	shashen
MOL000358	beta-sitosterol	36.91	0.75	tiandong_
MOL000359	sitosterol	36.91	0.75	tiandong_
MOL003889	methylprotodioscin_qt	35.12	0.86	tiandong_
MOL003891	pseudoprotodioscin_qt	37.93	0.87	tiandong_
MOL003896	7-Methoxy-2-methyl isoflavone	42.56	0.2	tiandong_
MOL003901	Asparaside A_qt	30.6	0.86	tiandong_
MOL000449	Stigmasterol	43.83	0.76	tiandong_
MOL000546	diosgenin	80.88	0.81	tiandong_
MOL000098	quercetin	46.43	0.28	tiandong_
MOL001002	ellagic acid	43.06	0.43	xianhecao
MOL000422	kaempferol	41.88	0.24	xianhecao
MOL000492	(+)-catechin	54.83	0.24	xianhecao
MOL000006	luteolin	36.16	0.25	xianhecao
MOL000098	quercetin	46.43	0.28	xianhecao
