# Supplementary material for: Decoding the Mechanism of Shen Qi Sha Bai Decoction in Treating Acute Myeloid Leukemia Based on Network Pharmacology and Molecular Docking
Source: Front Cell Dev Biol. 2021 Dec 20;9:796757. doi: 10.3389/fcell.2021.796757 (PMC8720969; doi:10.3389/fcell.2021.796757)
Supplement: Supplementary file 7 [file Table5.XLSX]

## Sheet: Table S5-1 BP
Supplementary Table S5-1: Datailed information of biological process(BP) enrichment of common targets
ID	Description	GeneRatio	BgRatio	pvalue	p.adjust	qvalue	geneID	Count
GO:0006979	response to oxidative stress	18/45	458/18866	5.78354e-18	1.38805e-14	7.17767e-15	PTGS2/JUN/MMP9/MAPK1/SOD1/STAT1/CDK1/HSPB1/CYP1B1/ALOX5/MPO/NCF1/GSTP1/PCNA/PRKCD/CYCS/EGLN1/CCNA2	18
GO:0062197	cellular response to chemical stress	16/45	360/18866	8.67613e-17	1.04114e-13	5.38376e-14	PTGS2/JUN/MMP9/MAPK1/SOD1/CDK1/HSPB1/CYP1B1/ALOX5/MPO/NCF1/GSTP1/PCNA/PRKCD/CYCS/CCNA2	16
GO:0000302	response to reactive oxygen species	14/45	235/18866	1.73902e-16	1.39121e-13	7.19404e-14	JUN/MMP9/MAPK1/SOD1/STAT1/CDK1/CYP1B1/MPO/NCF1/GSTP1/PCNA/PRKCD/EGLN1/CCNA2	14
GO:0034599	cellular response to oxidative stress	15/45	310/18866	2.71215e-16	1.62729e-13	8.41482e-14	JUN/MMP9/MAPK1/SOD1/CDK1/HSPB1/CYP1B1/ALOX5/MPO/NCF1/GSTP1/PCNA/PRKCD/CYCS/CCNA2	15
GO:0034614	cellular response to reactive oxygen species	11/45	170/18866	1.78711e-13	8.57814e-11	4.4358e-11	JUN/MMP9/MAPK1/SOD1/CDK1/CYP1B1/MPO/NCF1/PCNA/PRKCD/CCNA2	11
GO:0033002	muscle cell proliferation	12/45	244/18866	3.29458e-13	1.31783e-10	6.81458e-11	PTGS2/RXRA/JUN/MMP9/MAPK1/STAT1/CDK1/CCNB1/GSTP1/ALOX12/STAT3/CCL5	12
GO:0009636	response to toxic substance	12/45	250/18866	4.39602e-13	1.50721e-10	7.79385e-11	PTGS2/BAX/MAPK1/SOD1/CDK1/CYP1B1/CCNB1/MPO/GSTP1/AHR/CDK4/CCL5	12
GO:0010038	response to metal ion	13/45	366/18866	1.85934e-12	5.57803e-10	2.88443e-10	PTGS2/JUN/CASP8/MMP9/MAPK1/SOD1/CDK1/HSPA5/CCNB1/NCF1/CDK4/PCNA/ABAT	13
GO:0072593	reactive oxygen species metabolic process	11/45	288/18866	5.55382e-11	1.48102e-08	7.65843e-09	PTGS2/HSP90AA1/SOD1/CYP1B1/ALOX5/MPO/NCF1/GSTP1/PRKCD/ALOX12/STAT3	11
GO:0030168	platelet activation	9/45	158/18866	1.10364e-10	2.64875e-08	1.36968e-08	MAPK1/RAF1/PRKCB/HSPB1/THBD/PRKCD/ALOX12/ABAT/PLA2G4A	9
GO:0046686	response to cadmium ion	7/45	64/18866	1.512e-10	3.29891e-08	1.70589e-08	JUN/MMP9/MAPK1/SOD1/CDK1/NCF1/PCNA	7
GO:0007596	blood coagulation	11/45	343/18866	3.57397e-10	7.14794e-08	3.69624e-08	MAPK1/RAF1/F3/PRKCB/HSPB1/THBD/IRF1/PRKCD/ALOX12/ABAT/PLA2G4A	11
GO:0007599	hemostasis	11/45	348/18866	4.16554e-10	7.36098e-08	3.8064e-08	MAPK1/RAF1/F3/PRKCB/HSPB1/THBD/IRF1/PRKCD/ALOX12/ABAT/PLA2G4A	11
GO:0050817	coagulation	11/45	349/18866	4.29391e-10	7.36098e-08	3.8064e-08	MAPK1/RAF1/F3/PRKCB/HSPB1/THBD/IRF1/PRKCD/ALOX12/ABAT/PLA2G4A	11
GO:0071241	cellular response to inorganic substance	9/45	221/18866	2.16892e-09	3.47028e-07	1.7945e-07	PTGS2/JUN/MMP9/MAPK1/SOD1/HSPA5/CCNB1/NCF1/CCNA2	9
GO:0007568	aging	10/45	319/18866	3.13504e-09	4.70256e-07	2.43172e-07	PTGS2/JUN/MAPK1/SOD1/CDK1/MPO/PRKCD/ALOX12/ABAT/STAT3	10
GO:0006636	unsaturated fatty acid biosynthetic process	6/45	59/18866	5.33846e-09	7.53666e-07	3.89724e-07	PTGS2/ALOX5/GSTP1/ALOX12/FABP5/PLA2G4A	6
GO:0033559	unsaturated fatty acid metabolic process	7/45	118/18866	1.16642e-08	1.55523e-06	8.04217e-07	PTGS2/CYP1B1/ALOX5/GSTP1/ALOX12/FABP5/PLA2G4A	7
GO:0006690	icosanoid metabolic process	7/45	122/18866	1.47149e-08	1.85873e-06	9.61158e-07	PTGS2/CYP1B1/ALOX5/GSTP1/ALOX12/FABP5/PLA2G4A	7
GO:0071248	cellular response to metal ion	8/45	193/18866	1.61736e-08	1.94083e-06	1.00361e-06	PTGS2/JUN/MMP9/MAPK1/SOD1/HSPA5/CCNB1/NCF1	8
GO:1903409	reactive oxygen species biosynthetic process	7/45	128/18866	2.05462e-08	2.10275e-06	1.08735e-06	PTGS2/HSP90AA1/SOD1/CYP1B1/ALOX5/MPO/STAT3	7
GO:2000377	regulation of reactive oxygen species metabolic process	8/45	200/18866	2.1356e-08	2.10275e-06	1.08735e-06	PTGS2/HSP90AA1/SOD1/CYP1B1/ALOX5/GSTP1/PRKCD/STAT3	8
GO:0006801	superoxide metabolic process	6/45	74/18866	2.13721e-08	2.10275e-06	1.08735e-06	SOD1/MPO/NCF1/GSTP1/PRKCD/ALOX12	6
GO:0010543	regulation of platelet activation	5/45	36/18866	2.19037e-08	2.10275e-06	1.08735e-06	THBD/PRKCD/ALOX12/ABAT/PLA2G4A	5
GO:0042554	superoxide anion generation	5/45	36/18866	2.19037e-08	2.10275e-06	1.08735e-06	SOD1/NCF1/GSTP1/PRKCD/ALOX12	5
GO:0042493	response to drug	10/45	397/18866	2.51542e-08	2.32193e-06	1.20068e-06	PTGS2/NCOA1/SOD1/STAT1/CDK1/HSPA5/CCNB1/CDK4/ABAT/STAT3	10
GO:0071276	cellular response to cadmium ion	5/45	38/18866	2.90605e-08	2.57828e-06	1.33324e-06	JUN/MMP9/MAPK1/SOD1/NCF1	5
GO:0009612	response to mechanical stimulus	8/45	209/18866	3.008e-08	2.57828e-06	1.33324e-06	PTGS2/JUN/CASP8/RAF1/STAT1/CCNB1/MPO/IRF1	8
GO:0043281	regulation of cysteine-type endopeptidase activity involved in apoptotic process	8/45	215/18866	3.74719e-08	2.93865e-06	1.51959e-06	PTGS2/BAX/CASP8/MMP9/RAF1/F3/CYCS/ALOX12	8
GO:0016572	histone phosphorylation	5/45	40/18866	3.79616e-08	2.93865e-06	1.51959e-06	CDK1/PRKCB/CCNB1/PRKCD/CCNA2	5
GO:0030193	regulation of blood coagulation	6/45	82/18866	3.98279e-08	2.93865e-06	1.51959e-06	F3/THBD/PRKCD/ALOX12/ABAT/PLA2G4A	6
GO:0032355	response to estradiol	7/45	141/18866	4.0142e-08	2.93865e-06	1.51959e-06	PTGS2/NCOA1/CASP8/GSTP1/PCNA/CCNA2/STAT3	7
GO:0018105	peptidyl-serine phosphorylation	9/45	310/18866	4.09971e-08	2.93865e-06	1.51959e-06	PTGS2/HSP90AA1/BAX/MAPK1/RAF1/CDK1/PRKCB/CCNB1/PRKCD	9
GO:0048145	regulation of fibroblast proliferation	6/45	83/18866	4.28553e-08	2.93865e-06	1.51959e-06	BAX/JUN/CCNB1/GSTP1/CDK4/CCNA2	6
GO:1900046	regulation of hemostasis	6/45	83/18866	4.28553e-08	2.93865e-06	1.51959e-06	F3/THBD/PRKCD/ALOX12/ABAT/PLA2G4A	6
GO:0048144	fibroblast proliferation	6/45	84/18866	4.607e-08	3.07133e-06	1.5882e-06	BAX/JUN/CCNB1/GSTP1/CDK4/CCNA2	6
GO:0042542	response to hydrogen peroxide	7/45	146/18866	5.10479e-08	3.31122e-06	1.71225e-06	JUN/SOD1/STAT1/CDK1/CYP1B1/PCNA/PRKCD	7
GO:0050818	regulation of coagulation	6/45	88/18866	6.0987e-08	3.85181e-06	1.99179e-06	F3/THBD/PRKCD/ALOX12/ABAT/PLA2G4A	6
GO:0061041	regulation of wound healing	7/45	151/18866	6.43629e-08	3.96079e-06	2.04815e-06	F3/THBD/ALOX5/PRKCD/ALOX12/ABAT/PLA2G4A	7
GO:0097305	response to alcohol	8/45	234/18866	7.21342e-08	4.32805e-06	2.23806e-06	CASP8/SOD1/CDK1/GSTP1/AHR/CDK4/ABAT/STAT3	8
GO:0018209	peptidyl-serine modification	9/45	333/18866	7.56316e-08	4.42722e-06	2.28934e-06	PTGS2/HSP90AA1/BAX/MAPK1/RAF1/CDK1/PRKCB/CCNB1/PRKCD	9
GO:0001890	placenta development	7/45	156/18866	8.05044e-08	4.60025e-06	2.37881e-06	PTGS2/RXRA/NCOA1/CASP8/MAPK1/SOD1/EGLN1	7
GO:2000116	regulation of cysteine-type endopeptidase activity	8/45	239/18866	8.48977e-08	4.73848e-06	2.45029e-06	PTGS2/BAX/CASP8/MMP9/RAF1/F3/CYCS/ALOX12	8
GO:0046677	response to antibiotic	5/45	47/18866	8.74067e-08	4.76764e-06	2.46537e-06	HSP90AA1/CASP8/SOD1/HSPA5/PLA2G4A	5
GO:0010544	negative regulation of platelet activation	4/45	19/18866	1.06623e-07	5.68654e-06	2.94054e-06	THBD/PRKCD/ALOX12/ABAT	4
GO:0048661	positive regulation of smooth muscle cell proliferation	6/45	103/18866	1.56681e-07	8.17464e-06	4.22715e-06	PTGS2/JUN/MMP9/STAT1/ALOX12/CCL5	6
GO:0048660	regulation of smooth muscle cell proliferation	7/45	173/18866	1.63345e-07	8.34102e-06	4.31318e-06	PTGS2/JUN/MMP9/STAT1/GSTP1/ALOX12/CCL5	7
GO:0048659	smooth muscle cell proliferation	7/45	175/18866	1.76657e-07	8.65257e-06	4.47429e-06	PTGS2/JUN/MMP9/STAT1/GSTP1/ALOX12/CCL5	7
GO:1901568	fatty acid derivative metabolic process	7/45	175/18866	1.76657e-07	8.65257e-06	4.47429e-06	PTGS2/CYP1B1/ALOX5/GSTP1/ALOX12/FABP5/PLA2G4A	7
GO:1903034	regulation of response to wounding	7/45	183/18866	2.39445e-07	1.14934e-05	5.94328e-06	F3/THBD/ALOX5/PRKCD/ALOX12/ABAT/PLA2G4A	7
GO:0019369	arachidonic acid metabolic process	5/45	58/18866	2.56068e-07	1.20502e-05	6.23124e-06	PTGS2/CYP1B1/ALOX5/ALOX12/PLA2G4A	5
GO:0001676	long-chain fatty acid metabolic process	6/45	113/18866	2.71986e-07	1.25532e-05	6.49132e-06	PTGS2/CYP1B1/ALOX5/GSTP1/ALOX12/PLA2G4A	6
GO:0046456	icosanoid biosynthetic process	5/45	59/18866	2.79283e-07	1.26468e-05	6.53972e-06	PTGS2/ALOX5/ALOX12/FABP5/PLA2G4A	5
GO:0045765	regulation of angiogenesis	9/45	403/18866	3.80097e-07	1.68932e-05	8.73556e-06	PTGS2/STAT1/F3/PRKCB/HSPB1/CYP1B1/ALOX5/EGLN1/STAT3	9
GO:0120254	olefinic compound metabolic process	6/45	121/18866	4.079e-07	1.77993e-05	9.2041e-06	PTGS2/CYP1B1/ALOX5/GSTP1/ALOX12/PLA2G4A	6
GO:0045471	response to ethanol	6/45	122/18866	4.28237e-07	1.8353e-05	9.49045e-06	CASP8/SOD1/CDK1/GSTP1/ABAT/STAT3	6
GO:0031099	regeneration	7/45	201/18866	4.52009e-07	1.90319e-05	9.84152e-06	JUN/CDK1/CCNB1/GSTP1/CDK4/PCNA/CCNA2	7
GO:2001233	regulation of apoptotic signaling pathway	9/45	413/18866	4.66761e-07	1.93142e-05	9.9875e-06	PTGS2/BAX/CASP8/MMP9/RAF1/SOD1/HSPB1/GSTP1/PRKCD	9
GO:0048511	rhythmic process	8/45	305/18866	5.4572e-07	2.21988e-05	1.14791e-05	NCOA1/JUN/CDK1/HSPA5/TOP2A/AHR/CDK4/PCNA	8
GO:0052548	regulation of endopeptidase activity	9/45	434/18866	7.06205e-07	2.82482e-05	1.46073e-05	PTGS2/BAX/CASP8/MMP9/RAF1/F3/CYCS/ALOX12/STAT3	9
GO:0034110	regulation of homotypic cell-cell adhesion	4/45	30/18866	7.39581e-07	2.88166e-05	1.49012e-05	PRKCD/ALOX12/ABAT/CCL5	4
GO:0046683	response to organophosphorus	6/45	134/18866	7.44429e-07	2.88166e-05	1.49012e-05	PTGS2/SOD1/STAT1/HSPA5/THBD/AHR	6
GO:0048608	reproductive structure development	9/45	443/18866	8.37705e-07	3.19126e-05	1.65022e-05	PTGS2/RXRA/NCOA1/BAX/CASP8/MAPK1/SOD1/HSPA5/EGLN1	9
GO:1901342	regulation of vasculature development	9/45	444/18866	8.53548e-07	3.20081e-05	1.65515e-05	PTGS2/STAT1/F3/PRKCB/HSPB1/CYP1B1/ALOX5/EGLN1/STAT3	9
GO:0071496	cellular response to external stimulus	8/45	326/18866	9.01324e-07	3.23337e-05	1.67199e-05	PTGS2/NCOA1/JUN/CASP8/MAPK1/HSPA5/GSTP1/IRF1	8
GO:0001819	positive regulation of cytokine production	9/45	447/18866	9.02649e-07	3.23337e-05	1.67199e-05	PTGS2/CASP8/SOD1/STAT1/F3/HSPB1/CYP1B1/IRF1/STAT3	9
GO:0061458	reproductive system development	9/45	447/18866	9.02649e-07	3.23337e-05	1.67199e-05	PTGS2/RXRA/NCOA1/BAX/CASP8/MAPK1/SOD1/HSPA5/EGLN1	9
GO:0031100	animal organ regeneration	5/45	75/18866	9.35964e-07	3.3034e-05	1.70821e-05	CDK1/GSTP1/CDK4/PCNA/CCNA2	5
GO:0032496	response to lipopolysaccharide	8/45	334/18866	1.0812e-06	3.7607e-05	1.94468e-05	PTGS2/CASP8/MAPK1/THBD/MPO/GSTP1/CDK4/CCL5	8
GO:0061045	negative regulation of wound healing	5/45	78/18866	1.13878e-06	3.90439e-05	2.01898e-05	THBD/ALOX5/PRKCD/ALOX12/ABAT	5
GO:2001234	negative regulation of apoptotic signaling pathway	7/45	233/18866	1.21902e-06	4.12062e-05	2.13079e-05	PTGS2/BAX/CASP8/MMP9/RAF1/HSPB1/GSTP1	7
GO:0042759	long-chain fatty acid biosynthetic process	4/45	34/18866	1.24288e-06	4.124e-05	2.13254e-05	PTGS2/ALOX5/GSTP1/ALOX12	4
GO:0007050	cell cycle arrest	7/45	234/18866	1.25438e-06	4.124e-05	2.13254e-05	BAX/CDK1/CCNB1/IRF1/CDK4/PCNA/CDKN3	7
GO:0052547	regulation of peptidase activity	9/45	466/18866	1.27435e-06	4.13304e-05	2.13722e-05	PTGS2/BAX/CASP8/MMP9/RAF1/F3/CYCS/ALOX12/STAT3	9
GO:0014074	response to purine-containing compound	6/45	149/18866	1.38601e-06	4.43524e-05	2.29349e-05	PTGS2/SOD1/STAT1/HSPA5/THBD/AHR	6
GO:0031667	response to nutrient levels	9/45	473/18866	1.44135e-06	4.55164e-05	2.35368e-05	PTGS2/NCOA1/JUN/MAPK1/SOD1/STAT1/HSPA5/MPO/GSTP1	9
GO:0014855	striated muscle cell proliferation	5/45	83/18866	1.5524e-06	4.83865e-05	2.50209e-05	RXRA/MAPK1/CDK1/CCNB1/STAT3	5
GO:0002237	response to molecule of bacterial origin	8/45	356/18866	1.74181e-06	5.31803e-05	2.74998e-05	PTGS2/CASP8/MAPK1/THBD/MPO/GSTP1/CDK4/CCL5	8
GO:0072330	monocarboxylic acid biosynthetic process	7/45	246/18866	1.75052e-06	5.31803e-05	2.74998e-05	PTGS2/ALOX5/GSTP1/ALOX12/FABP5/ABAT/PLA2G4A	7
GO:0043312	neutrophil degranulation	9/45	487/18866	1.83291e-06	5.4865e-05	2.8371e-05	HSP90AA1/MMP9/MAPK1/MGAM/ALOX5/MPO/GSTP1/PRKCD/FABP5	9
GO:0034109	homotypic cell-cell adhesion	5/45	86/18866	1.85223e-06	5.4865e-05	2.8371e-05	HSPB1/PRKCD/ALOX12/ABAT/CCL5	5
GO:0070997	neuron death	8/45	360/18866	1.89299e-06	5.4865e-05	2.8371e-05	BAX/JUN/CASP8/SOD1/HSPA5/EGLN1/STAT3/CCL5	8
GO:0006352	DNA-templated transcription, initiation	7/45	249/18866	1.89741e-06	5.4865e-05	2.8371e-05	RXRA/BAX/JUN/CDK1/CCNB1/CDK4/NR3C1	7
GO:0002283	neutrophil activation involved in immune response	9/45	490/18866	1.92784e-06	5.50811e-05	2.84828e-05	HSP90AA1/MMP9/MAPK1/MGAM/ALOX5/MPO/GSTP1/PRKCD/FABP5	9
GO:0042307	positive regulation of protein import into nucleus	4/45	40/18866	2.42383e-06	6.84377e-05	3.53895e-05	PTGS2/MAPK1/CDK1/PRKCD	4
GO:0034250	positive regulation of cellular amide metabolic process	6/45	167/18866	2.69085e-06	7.41099e-05	3.83226e-05	RXRA/MAPK1/IFNGR1/CDK4/PRKCD/CCL5	6
GO:1903035	negative regulation of response to wounding	5/45	93/18866	2.73008e-06	7.41099e-05	3.83226e-05	THBD/ALOX5/PRKCD/ALOX12/ABAT	5
GO:0007077	mitotic nuclear envelope disassembly	3/45	12/18866	2.74824e-06	7.41099e-05	3.83226e-05	CDK1/PRKCB/CCNB1	3
GO:0090331	negative regulation of platelet aggregation	3/45	12/18866	2.74824e-06	7.41099e-05	3.83226e-05	PRKCD/ALOX12/ABAT	3
GO:0030522	intracellular receptor signaling pathway	7/45	265/18866	2.86696e-06	7.64522e-05	3.95339e-05	RXRA/NCOA1/CASP8/AHR/NR3C1/FABP5/STAT3	7
GO:1904591	positive regulation of protein import	4/45	42/18866	2.95829e-06	7.80208e-05	4.0345e-05	PTGS2/MAPK1/CDK1/PRKCD	4
GO:0008631	intrinsic apoptotic signaling pathway in response to oxidative stress	4/45	43/18866	3.25604e-06	8.49401e-05	4.3923e-05	SOD1/HSPB1/CYP1B1/PRKCD	4
GO:0006633	fatty acid biosynthetic process	6/45	173/18866	3.30081e-06	8.51822e-05	4.40482e-05	PTGS2/ALOX5/GSTP1/ALOX12/FABP5/PLA2G4A	6
GO:0010950	positive regulation of endopeptidase activity	6/45	181/18866	4.28492e-06	0.000109402	5.65725e-05	BAX/CASP8/F3/CYCS/ALOX12/STAT3	6
GO:1901570	fatty acid derivative biosynthetic process	5/45	103/18866	4.51801e-06	0.000114139	5.9022e-05	PTGS2/ALOX5/ALOX12/FABP5/PLA2G4A	5
GO:0097193	intrinsic apoptotic signaling pathway	7/45	290/18866	5.19099e-06	0.000127409	6.58841e-05	PTGS2/BAX/MMP9/SOD1/HSPB1/CYP1B1/PRKCD	7
GO:0071156	regulation of cell cycle arrest	5/45	106/18866	5.20255e-06	0.000127409	6.58841e-05	BAX/CDK1/CCNB1/CDK4/PCNA	5
GO:2000379	positive regulation of reactive oxygen species metabolic process	5/45	106/18866	5.20255e-06	0.000127409	6.58841e-05	PTGS2/HSP90AA1/SOD1/GSTP1/PRKCD	5
GO:0006367	transcription initiation from RNA polymerase II promoter	6/45	189/18866	5.49572e-06	0.000130167	6.73102e-05	RXRA/BAX/CDK1/CCNB1/CDK4/NR3C1	6
GO:0006692	prostanoid metabolic process	4/45	49/18866	5.53211e-06	0.000130167	6.73102e-05	PTGS2/GSTP1/FABP5/PLA2G4A	4
GO:0006693	prostaglandin metabolic process	4/45	49/18866	5.53211e-06	0.000130167	6.73102e-05	PTGS2/GSTP1/FABP5/PLA2G4A	4
GO:0060711	labyrinthine layer development	4/45	49/18866	5.53211e-06	0.000130167	6.73102e-05	NCOA1/CASP8/MAPK1/EGLN1	4
GO:0034111	negative regulation of homotypic cell-cell adhesion	3/45	15/18866	5.65546e-06	0.000131592	6.80468e-05	PRKCD/ALOX12/ABAT	3
GO:0044774	mitotic DNA integrity checkpoint	5/45	108/18866	5.70231e-06	0.000131592	6.80468e-05	BAX/CDK1/CCNB1/TOP2A/PCNA	5
GO:0030195	negative regulation of blood coagulation	4/45	50/18866	6.00272e-06	0.000137205	7.09495e-05	THBD/PRKCD/ALOX12/ABAT	4
GO:0050727	regulation of inflammatory response	8/45	425/18866	6.44669e-06	0.000144495	7.47192e-05	PTGS2/MMP9/SOD1/ALOX5/GSTP1/PRKCD/STAT3/CCL5	8
GO:0048146	positive regulation of fibroblast proliferation	4/45	51/18866	6.50228e-06	0.000144495	7.47192e-05	JUN/CCNB1/CDK4/CCNA2	4
GO:1900047	negative regulation of hemostasis	4/45	51/18866	6.50228e-06	0.000144495	7.47192e-05	THBD/PRKCD/ALOX12/ABAT	4
GO:0007565	female pregnancy	6/45	196/18866	6.77087e-06	0.000148906	7.70001e-05	PTGS2/RXRA/MMP9/MAPK1/SOD1/THBD	6
GO:0019372	lipoxygenase pathway	3/45	16/18866	6.94895e-06	0.000148906	7.70001e-05	PTGS2/ALOX5/ALOX12	3
GO:0030397	membrane disassembly	3/45	16/18866	6.94895e-06	0.000148906	7.70001e-05	CDK1/PRKCB/CCNB1	3
GO:0051081	nuclear envelope disassembly	3/45	16/18866	6.94895e-06	0.000148906	7.70001e-05	CDK1/PRKCB/CCNB1	3
GO:0017038	protein import	6/45	200/18866	7.60114e-06	0.00016144	8.34815e-05	PTGS2/HSP90AA1/MAPK1/CDK1/PRKCD/STAT3	6
GO:0010952	positive regulation of peptidase activity	6/45	201/18866	7.82111e-06	0.000164655	8.5144e-05	BAX/CASP8/F3/CYCS/ALOX12/STAT3	6
GO:0044843	cell cycle G1/S phase transition	7/45	310/18866	8.02879e-06	0.000167557	8.66447e-05	BAX/CDK1/CCNB1/CDK4/PCNA/CCNA2/CDKN3	7
GO:0055012	ventricular cardiac muscle cell differentiation	3/45	17/18866	8.42393e-06	0.000172799	8.93551e-05	RXRA/CDK1/CCNB1	3
GO:2001267	regulation of cysteine-type endopeptidase activity involved in apoptotic signaling pathway	3/45	17/18866	8.42393e-06	0.000172799	8.93551e-05	BAX/CASP8/MMP9	3
GO:0070661	leukocyte proliferation	7/45	313/18866	8.54876e-06	0.000173873	8.99107e-05	BAX/MAPK1/GSTP1/AHR/IRF1/PRKCD/CCL5	7
GO:0048732	gland development	8/45	443/18866	8.7266e-06	0.000175999	9.10099e-05	RXRA/NCOA1/BAX/JUN/MAPK1/RAF1/SOD1/PCNA	8
GO:0050819	negative regulation of coagulation	4/45	55/18866	8.81261e-06	0.000176252	9.1141e-05	THBD/PRKCD/ALOX12/ABAT	4
GO:0043434	response to peptide hormone	8/45	447/18866	9.31665e-06	0.000184793	9.55574e-05	PTGS2/STAT1/PRKCB/GSTP1/CDK4/PRKCD/CCNA2/STAT3	8
GO:0006977	DNA damage response, signal transduction by p53 class mediator resulting in cell cycle arrest	4/45	56/18866	9.47403e-06	0.000185561	9.59548e-05	BAX/CDK1/CCNB1/PCNA	4
GO:0045766	positive regulation of angiogenesis	6/45	208/18866	9.51002e-06	0.000185561	9.59548e-05	PTGS2/F3/PRKCB/HSPB1/CYP1B1/STAT3	6
GO:1901214	regulation of neuron death	7/45	321/18866	1.0074e-05	0.00019374	0.000100184	BAX/JUN/CASP8/SOD1/EGLN1/STAT3/CCL5	7
GO:0072431	signal transduction involved in mitotic G1 DNA damage checkpoint	4/45	57/18866	1.01714e-05	0.00019374	0.000100184	BAX/CDK1/CCNB1/PCNA	4
GO:1902400	intracellular signal transduction involved in G1 DNA damage checkpoint	4/45	57/18866	1.01714e-05	0.00019374	0.000100184	BAX/CDK1/CCNB1/PCNA	4
GO:0050673	epithelial cell proliferation	8/45	453/18866	1.02648e-05	0.000193981	0.000100309	BAX/JUN/MAPK1/STAT1/F3/ALOX5/STAT3/CCL5	8
GO:0007566	embryo implantation	4/45	58/18866	1.09058e-05	0.000204484	0.00010574	PTGS2/RXRA/MMP9/SOD1	4
GO:0042306	regulation of protein import into nucleus	4/45	59/18866	1.16787e-05	0.000212339	0.000109802	PTGS2/MAPK1/CDK1/PRKCD	4
GO:0072413	signal transduction involved in mitotic cell cycle checkpoint	4/45	59/18866	1.16787e-05	0.000212339	0.000109802	BAX/CDK1/CCNB1/PCNA	4
GO:1902402	signal transduction involved in mitotic DNA damage checkpoint	4/45	59/18866	1.16787e-05	0.000212339	0.000109802	BAX/CDK1/CCNB1/PCNA	4
GO:1902403	signal transduction involved in mitotic DNA integrity checkpoint	4/45	59/18866	1.16787e-05	0.000212339	0.000109802	BAX/CDK1/CCNB1/PCNA	4
GO:0032930	positive regulation of superoxide anion generation	3/45	19/18866	1.19641e-05	0.00021515	0.000111255	SOD1/GSTP1/PRKCD	3
GO:0071375	cellular response to peptide hormone stimulus	7/45	330/18866	1.20535e-05	0.00021515	0.000111255	STAT1/PRKCB/GSTP1/CDK4/PRKCD/CCNA2/STAT3	7
GO:2000134	negative regulation of G1/S transition of mitotic cell cycle	5/45	126/18866	1.21022e-05	0.00021515	0.000111255	BAX/CDK1/CCNB1/CDK4/PCNA	5
GO:0070527	platelet aggregation	4/45	62/18866	1.424e-05	0.000249461	0.000128997	HSPB1/PRKCD/ALOX12/ABAT	4
GO:1904589	regulation of protein import	4/45	62/18866	1.424e-05	0.000249461	0.000128997	PTGS2/MAPK1/CDK1/PRKCD	4
GO:1902807	negative regulation of cell cycle G1/S phase transition	5/45	132/18866	1.51663e-05	0.000261326	0.000135133	BAX/CDK1/CCNB1/CDK4/PCNA	5
GO:0031571	mitotic G1 DNA damage checkpoint	4/45	63/18866	1.51791e-05	0.000261326	0.000135133	BAX/CDK1/CCNB1/PCNA	4
GO:0044706	multi-multicellular organism process	6/45	226/18866	1.5244e-05	0.000261326	0.000135133	PTGS2/RXRA/MMP9/MAPK1/SOD1/THBD	6
GO:0044783	G1 DNA damage checkpoint	4/45	64/18866	1.61629e-05	0.000270895	0.000140081	BAX/CDK1/CCNB1/PCNA	4
GO:0044819	mitotic G1/S transition checkpoint	4/45	64/18866	1.61629e-05	0.000270895	0.000140081	BAX/CDK1/CCNB1/PCNA	4
GO:0043280	positive regulation of cysteine-type endopeptidase activity involved in apoptotic process	5/45	134/18866	1.63118e-05	0.000270895	0.000140081	BAX/CASP8/F3/CYCS/ALOX12	5
GO:0043651	linoleic acid metabolic process	3/45	21/18866	1.63666e-05	0.000270895	0.000140081	ALOX5/GSTP1/ALOX12	3
GO:0090330	regulation of platelet aggregation	3/45	21/18866	1.63666e-05	0.000270895	0.000140081	PRKCD/ALOX12/ABAT	3
GO:0010001	glial cell differentiation	6/45	230/18866	1.6836e-05	0.000276756	0.000143112	MAPK1/SOD1/CDK1/IFNGR1/GSTP1/STAT3	6
GO:0046824	positive regulation of nucleocytoplasmic transport	4/45	66/18866	1.82703e-05	0.000298291	0.000154248	PTGS2/MAPK1/CDK1/PRKCD	4
GO:0032928	regulation of superoxide anion generation	3/45	22/18866	1.89191e-05	0.000306237	0.000158357	SOD1/GSTP1/PRKCD	3
GO:1904018	positive regulation of vasculature development	6/45	235/18866	1.90122e-05	0.000306237	0.000158357	PTGS2/F3/PRKCB/HSPB1/CYP1B1/STAT3	6
GO:0060038	cardiac muscle cell proliferation	4/45	69/18866	2.18013e-05	0.00034882	0.000180377	RXRA/MAPK1/CDK1/CCNB1	4
GO:0046394	carboxylic acid biosynthetic process	7/45	367/18866	2.39045e-05	0.000379938	0.000196468	PTGS2/ALOX5/GSTP1/ALOX12/FABP5/ABAT/PLA2G4A	7
GO:0016053	organic acid biosynthetic process	7/45	368/18866	2.43248e-05	0.000384075	0.000198607	PTGS2/ALOX5/GSTP1/ALOX12/FABP5/ABAT/PLA2G4A	7
GO:0072401	signal transduction involved in DNA integrity checkpoint	4/45	73/18866	2.72583e-05	0.000424805	0.000219669	BAX/CDK1/CCNB1/PCNA	4
GO:0072422	signal transduction involved in DNA damage checkpoint	4/45	73/18866	2.72583e-05	0.000424805	0.000219669	BAX/CDK1/CCNB1/PCNA	4
GO:0006606	protein import into nucleus	5/45	150/18866	2.80987e-05	0.000435077	0.000224981	PTGS2/MAPK1/CDK1/PRKCD/STAT3	5
GO:0072395	signal transduction involved in cell cycle checkpoint	4/45	74/18866	2.87659e-05	0.000442553	0.000228846	BAX/CDK1/CCNB1/PCNA	4
GO:2001056	positive regulation of cysteine-type endopeptidase activity	5/45	151/18866	2.90097e-05	0.00044346	0.000229316	BAX/CASP8/F3/CYCS/ALOX12	5
GO:0018904	ether metabolic process	3/45	26/18866	3.17289e-05	0.000481958	0.000249223	ALOX5/ALOX12/PLA2G4A	3
GO:0150076	neuroinflammatory response	4/45	77/18866	3.36564e-05	0.000508021	0.0002627	PTGS2/JUN/MMP9/IFNGR1	4
GO:0010971	positive regulation of G2/M transition of mitotic cell cycle	3/45	27/18866	3.56355e-05	0.000534532	0.000276409	CDK1/CCNB1/CDK4	3
GO:0050678	regulation of epithelial cell proliferation	7/45	395/18866	3.82107e-05	0.000569164	0.000294318	BAX/JUN/STAT1/F3/ALOX5/STAT3/CCL5	7
GO:0006631	fatty acid metabolic process	7/45	396/18866	3.88292e-05	0.000569164	0.000294318	PTGS2/CYP1B1/ALOX5/GSTP1/ALOX12/FABP5/PLA2G4A	7
GO:0070482	response to oxygen levels	7/45	396/18866	3.88292e-05	0.000569164	0.000294318	PTGS2/RAF1/CCNB1/CDK4/EGLN1/CCNA2/ABAT	7
GO:0048678	response to axon injury	4/45	80/18866	3.913e-05	0.000569164	0.000294318	BAX/JUN/SOD1/CDK1	4
GO:1900182	positive regulation of protein localization to nucleus	4/45	80/18866	3.913e-05	0.000569164	0.000294318	PTGS2/MAPK1/CDK1/PRKCD	4
GO:0031570	DNA integrity checkpoint	5/45	161/18866	3.94399e-05	0.000569217	0.000294345	BAX/CDK1/CCNB1/TOP2A/PCNA	5
GO:0030194	positive regulation of blood coagulation	3/45	28/18866	3.98452e-05	0.000569217	0.000294345	F3/THBD/PLA2G4A	3
GO:1900048	positive regulation of hemostasis	3/45	28/18866	3.98452e-05	0.000569217	0.000294345	F3/THBD/PLA2G4A	3
GO:1901653	cellular response to peptide	7/45	398/18866	4.00911e-05	0.000569341	0.000294409	STAT1/PRKCB/GSTP1/CDK4/PRKCD/CCNA2/STAT3	7
GO:0071158	positive regulation of cell cycle arrest	4/45	81/18866	4.10913e-05	0.000580113	0.000299979	BAX/CDK1/CCNB1/PCNA	4
GO:0007259	receptor signaling pathway via JAK-STAT	5/45	164/18866	4.30751e-05	0.000604562	0.000312622	IL10RB/STAT1/CYP1B1/STAT3/CCL5	5
GO:0050820	positive regulation of coagulation	3/45	29/18866	4.43686e-05	0.000619097	0.000320138	F3/THBD/PLA2G4A	3
GO:0007093	mitotic cell cycle checkpoint	5/45	166/18866	4.56391e-05	0.000629505	0.000325521	BAX/CDK1/CCNB1/TOP2A/PCNA	5
GO:2001242	regulation of intrinsic apoptotic signaling pathway	5/45	166/18866	4.56391e-05	0.000629505	0.000325521	PTGS2/BAX/MMP9/SOD1/HSPB1	5
GO:0001516	prostaglandin biosynthetic process	3/45	30/18866	4.92163e-05	0.00066734	0.000345085	PTGS2/FABP5/PLA2G4A	3
GO:0046457	prostanoid biosynthetic process	3/45	30/18866	4.92163e-05	0.00066734	0.000345085	PTGS2/FABP5/PLA2G4A	3
GO:1902751	positive regulation of cell cycle G2/M phase transition	3/45	30/18866	4.92163e-05	0.00066734	0.000345085	CDK1/CCNB1/CDK4	3
GO:0006919	activation of cysteine-type endopeptidase activity involved in apoptotic process	4/45	86/18866	5.19946e-05	0.00070105	0.000362517	BAX/CASP8/F3/CYCS	4
GO:0051170	import into nucleus	5/45	171/18866	5.25678e-05	0.00070482	0.000364466	PTGS2/MAPK1/CDK1/PRKCD/STAT3	5
GO:0015718	monocarboxylic acid transport	5/45	174/18866	5.70991e-05	0.000757116	0.000391508	RXRA/NCOA1/FABP5/ABAT/PLA2G4A	5
GO:0097696	receptor signaling pathway via STAT	5/45	174/18866	5.70991e-05	0.000757116	0.000391508	IL10RB/STAT1/CYP1B1/STAT3/CCL5	5
GO:0000082	G1/S transition of mitotic cell cycle	6/45	287/18866	5.81936e-05	0.000767388	0.000396821	BAX/CDK1/CCNB1/CDK4/PCNA/CDKN3	6
GO:0001892	embryonic placenta development	4/45	89/18866	5.94719e-05	0.000779959	0.000403321	NCOA1/CASP8/MAPK1/EGLN1	4
GO:0010634	positive regulation of epithelial cell migration	5/45	176/18866	6.02838e-05	0.000786311	0.000406605	PTGS2/JUN/MMP9/HSPB1/ALOX12	5
GO:0046427	positive regulation of receptor signaling pathway via JAK-STAT	4/45	90/18866	6.213e-05	0.000806011	0.000416793	IL10RB/CYP1B1/STAT3/CCL5	4
GO:0060333	interferon-gamma-mediated signaling pathway	4/45	91/18866	6.48739e-05	0.000837082	0.00043286	STAT1/IFNGR1/IRF1/PRKCD	4
GO:0120255	olefinic compound biosynthetic process	3/45	33/18866	6.58088e-05	0.000844605	0.00043675	ALOX5/GSTP1/ALOX12	3
GO:0019216	regulation of lipid metabolic process	7/45	431/18866	6.63009e-05	0.000846394	0.000437675	PTGS2/RXRA/NCOA1/SOD1/CDK4/PRKCD/FABP5	7
GO:0032102	negative regulation of response to external stimulus	7/45	433/18866	6.82573e-05	0.000866759	0.000448206	SOD1/THBD/ALOX5/GSTP1/PRKCD/ALOX12/ABAT	7
GO:1904894	positive regulation of receptor signaling pathway via STAT	4/45	93/18866	7.06253e-05	0.000883341	0.00045678	IL10RB/CYP1B1/STAT3/CCL5	4
GO:0071346	cellular response to interferon-gamma	5/45	182/18866	7.06673e-05	0.000883341	0.00045678	STAT1/IFNGR1/IRF1/PRKCD/CCL5	5
GO:0090316	positive regulation of intracellular protein transport	5/45	182/18866	7.06673e-05	0.000883341	0.00045678	PTGS2/CASP8/MAPK1/CDK1/PRKCD	5
GO:0001959	regulation of cytokine-mediated signaling pathway	5/45	183/18866	7.25241e-05	0.000897205	0.00046395	CASP8/STAT1/IFNGR1/GSTP1/CCL5	5
GO:2001235	positive regulation of apoptotic signaling pathway	5/45	183/18866	7.25241e-05	0.000897205	0.00046395	BAX/CASP8/MMP9/SOD1/PRKCD	5
GO:0051591	response to cAMP	4/45	94/18866	7.36363e-05	0.000906292	0.000468649	STAT1/HSPA5/THBD/AHR	4
GO:0001936	regulation of endothelial cell proliferation	5/45	184/18866	7.44183e-05	0.000911245	0.000471209	JUN/STAT1/F3/ALOX5/STAT3	5
GO:2000045	regulation of G1/S transition of mitotic cell cycle	5/45	185/18866	7.63505e-05	0.000930158	0.00048099	BAX/CDK1/CCNB1/CDK4/PCNA	5
GO:0006691	leukotriene metabolic process	3/45	35/18866	7.86812e-05	0.000953711	0.000493169	ALOX5/ALOX12/PLA2G4A	3
GO:0032651	regulation of interleukin-1 beta production	4/45	97/18866	8.32309e-05	0.000998771	0.00051647	CASP8/HSPB1/GSTP1/STAT3	4
GO:0036473	cell death in response to oxidative stress	4/45	97/18866	8.32309e-05	0.000998771	0.00051647	SOD1/HSPB1/CYP1B1/PRKCD	4
GO:0042063	gliogenesis	6/45	307/18866	8.44252e-05	0.00100307	0.000518694	MAPK1/SOD1/CDK1/IFNGR1/GSTP1/STAT3	6
GO:0045088	regulation of innate immune response	6/45	307/18866	8.44252e-05	0.00100307	0.000518694	RAF1/STAT1/IFNGR1/IRF1/PRKCD/CCL5	6
GO:0001893	maternal placenta development	3/45	36/18866	8.5691e-05	0.0010131	0.000523877	PTGS2/RXRA/MAPK1	3
GO:0048010	vascular endothelial growth factor receptor signaling pathway	4/45	98/18866	8.66222e-05	0.00101908	0.000526974	HSP90AA1/PRKCB/HSPB1/NCF1	4
GO:0035265	organ growth	5/45	191/18866	8.87701e-05	0.00103926	0.000537407	RXRA/MAPK1/SOD1/CDK1/CCNB1	5
GO:0051817	modulation of process of other organism involved in symbiotic interaction	4/45	99/18866	9.01129e-05	0.00104986	0.000542888	RXRA/JUN/CASP8/CCL5	4
GO:0060326	cell chemotaxis	6/45	311/18866	9.06551e-05	0.00105107	0.000543516	MAPK1/HSPB1/ALOX5/GSTP1/PRKCD/CCL5	6
GO:0099177	regulation of trans-synaptic signaling	7/45	455/18866	9.3081e-05	0.00106905	0.000552812	PTGS2/MAPK1/PRKCB/EGLN1/FABP5/ABAT/STAT3	7
GO:0090322	regulation of superoxide metabolic process	3/45	37/18866	9.30966e-05	0.00106905	0.000552812	SOD1/GSTP1/PRKCD	3
GO:0070301	cellular response to hydrogen peroxide	4/45	100/18866	9.37049e-05	0.00107091	0.000553775	CDK1/CYP1B1/PCNA/PRKCD	4
GO:0044773	mitotic DNA damage checkpoint	4/45	101/18866	9.73998e-05	0.00110264	0.000570181	BAX/CDK1/CCNB1/PCNA	4
GO:0045639	positive regulation of myeloid cell differentiation	4/45	101/18866	9.73998e-05	0.00110264	0.000570181	JUN/CASP8/STAT1/STAT3	4
GO:0060759	regulation of response to cytokine stimulus	5/45	196/18866	0.000100261	0.00112967	0.000584158	CASP8/STAT1/IFNGR1/GSTP1/CCL5	5
GO:0060045	positive regulation of cardiac muscle cell proliferation	3/45	38/18866	0.000100908	0.00112967	0.000584158	MAPK1/CDK1/CCNB1	3
GO:0000079	regulation of cyclin-dependent protein serine/threonine kinase activity	4/45	102/18866	0.0001012	0.00112967	0.000584158	CCNB1/CDK4/CCNA2/CDKN3	4
GO:0098869	cellular oxidant detoxification	4/45	103/18866	0.000105106	0.00116784	0.000603898	PTGS2/SOD1/MPO/GSTP1	4
GO:0034612	response to tumor necrosis factor	6/45	320/18866	0.000106018	0.00117254	0.000606329	PTGS2/CASP8/MAPK1/STAT1/GSTP1/CCL5	6
GO:0001935	endothelial cell proliferation	5/45	199/18866	0.000107685	0.00118553	0.000613042	JUN/STAT1/F3/ALOX5/STAT3	5
GO:0051054	positive regulation of DNA metabolic process	5/45	200/18866	0.000110252	0.00120275	0.000621946	HSP90AA1/BAX/MAPK1/PCNA/PRKCD	5
GO:1901654	response to ketone	5/45	200/18866	0.000110252	0.00120275	0.000621946	NCOA1/AHR/CDK4/PCNA/NR3C1	5
GO:0060249	anatomical structure homeostasis	7/45	469/18866	0.000112405	0.00122069	0.000631225	PTGS2/HSP90AA1/BAX/MAPK1/SOD1/HSPB1/PCNA	7
GO:0034341	response to interferon-gamma	5/45	202/18866	0.000115525	0.00124892	0.000645823	STAT1/IFNGR1/IRF1/PRKCD/CCL5	5
GO:0032611	interleukin-1 beta production	4/45	106/18866	0.000117483	0.00125084	0.000646814	CASP8/HSPB1/GSTP1/STAT3	4
GO:1904029	regulation of cyclin-dependent protein kinase activity	4/45	106/18866	0.000117483	0.00125084	0.000646814	CCNB1/CDK4/CCNA2/CDKN3	4
GO:0045740	positive regulation of DNA replication	3/45	40/18866	0.000117787	0.00125084	0.000646814	JUN/CDK1/PCNA	3
GO:1902895	positive regulation of pri-miRNA transcription by RNA polymerase II	3/45	40/18866	0.000117787	0.00125084	0.000646814	JUN/NR3C1/STAT3	3
GO:0030330	DNA damage response, signal transduction by p53 class mediator	4/45	107/18866	0.000121833	0.00127686	0.000660269	BAX/CDK1/CCNB1/PCNA	4
GO:0055017	cardiac muscle tissue growth	4/45	107/18866	0.000121833	0.00127686	0.000660269	RXRA/MAPK1/CDK1/CCNB1	4
GO:1903426	regulation of reactive oxygen species biosynthetic process	4/45	107/18866	0.000121833	0.00127686	0.000660269	PTGS2/HSP90AA1/ALOX5/STAT3	4
GO:1902806	regulation of cell cycle G1/S phase transition	5/45	206/18866	0.000126652	0.00131369	0.000679316	BAX/CDK1/CCNB1/CDK4/PCNA	5
GO:0032147	activation of protein kinase activity	6/45	331/18866	0.000127537	0.00131369	0.000679316	MAPK1/RAF1/SOD1/CDK1/PRKCD/CCL5	6
GO:0071214	cellular response to abiotic stimulus	6/45	331/18866	0.000127537	0.00131369	0.000679316	PTGS2/BAX/CASP8/HSPA5/IRF1/PCNA	6
GO:0104004	cellular response to environmental stimulus	6/45	331/18866	0.000127537	0.00131369	0.000679316	PTGS2/BAX/CASP8/HSPA5/IRF1/PCNA	6
GO:0046890	regulation of lipid biosynthetic process	5/45	207/18866	0.000129558	0.00132314	0.000684204	PTGS2/SOD1/CDK4/PRKCD/FABP5	5
GO:0050866	negative regulation of cell activation	5/45	207/18866	0.000129558	0.00132314	0.000684204	THBD/IRF1/PRKCD/ALOX12/ABAT	5
GO:0042326	negative regulation of phosphorylation	7/45	484/18866	0.000136622	0.00138937	0.000718452	BAX/JUN/HSPB1/CCNB1/GSTP1/PRKCD/STAT3	7
GO:0002526	acute inflammatory response	4/45	111/18866	0.000140413	0.00141593	0.000732182	PTGS2/F3/GSTP1/STAT3	4
GO:0032652	regulation of interleukin-1 production	4/45	111/18866	0.000140413	0.00141593	0.000732182	CASP8/HSPB1/GSTP1/STAT3	4
GO:0006275	regulation of DNA replication	4/45	112/18866	0.000145361	0.00145361	0.000751668	JUN/CDK1/PCNA/CCNA2	4
GO:0046822	regulation of nucleocytoplasmic transport	4/45	112/18866	0.000145361	0.00145361	0.000751668	PTGS2/MAPK1/CDK1/PRKCD	4
GO:0030073	insulin secretion	5/45	213/18866	0.000148084	0.00147469	0.000762571	RAF1/ALOX5/ABAT/KLF7/CCL5	5
GO:0045930	negative regulation of mitotic cell cycle	6/45	341/18866	0.000149989	0.00148577	0.000768297	BAX/CDK1/CCNB1/TOP2A/CDK4/PCNA	6
GO:0035821	modulation of process of other organism	4/45	113/18866	0.000150434	0.00148577	0.000768297	RXRA/JUN/CASP8/CCL5	4
GO:0043405	regulation of MAP kinase activity	6/45	342/18866	0.000152396	0.00149898	0.000775128	MAPK1/RAF1/SOD1/CDK1/GSTP1/PRKCD	6
GO:1990748	cellular detoxification	4/45	114/18866	0.000155634	0.00152458	0.000788367	PTGS2/SOD1/MPO/GSTP1	4
GO:0060419	heart growth	4/45	115/18866	0.000160963	0.00157037	0.000812047	RXRA/MAPK1/CDK1/CCNB1	4
GO:0048545	response to steroid hormone	6/45	346/18866	0.000162333	0.00157648	0.000815206	PTGS2/RXRA/NCOA1/GSTP1/PCNA/NR3C1	6
GO:1903706	regulation of hemopoiesis	7/45	498/18866	0.000162903	0.00157648	0.000815206	JUN/CASP8/SOD1/STAT1/PRKCB/IRF1/STAT3	7
GO:0007623	circadian rhythm	5/45	218/18866	0.000165018	0.00159053	0.000822474	JUN/CDK1/TOP2A/AHR/CDK4	5
GO:0046620	regulation of organ growth	4/45	116/18866	0.000166423	0.00159766	0.000826157	MAPK1/SOD1/CDK1/CCNB1	4
GO:0051204	protein insertion into mitochondrial membrane	3/45	45/18866	0.000167766	0.00160414	0.000829507	HSP90AA1/BAX/CASP8	3
GO:0000075	cell cycle checkpoint	5/45	219/18866	0.000168576	0.00160548	0.000830203	BAX/CDK1/CCNB1/TOP2A/PCNA	5
GO:0009615	response to virus	6/45	349/18866	0.000170118	0.00161377	0.000834488	IL10RB/STAT1/HSPB1/IFNGR1/IRF1/CCL5	6
GO:0018107	peptidyl-threonine phosphorylation	4/45	117/18866	0.000172015	0.00162534	0.000840472	MAPK1/CDK1/PRKCB/PRKCD	4
GO:0048538	thymus development	3/45	46/18866	0.000179172	0.00168376	0.000870683	MAPK1/RAF1/SOD1	3
GO:0032388	positive regulation of intracellular transport	5/45	222/18866	0.000179601	0.00168376	0.000870683	PTGS2/CASP8/MAPK1/CDK1/PRKCD	5
GO:0048638	regulation of developmental growth	6/45	353/18866	0.000180955	0.00168986	0.000873834	MAPK1/SOD1/CDK1/CCNB1/CDK4/STAT3	6
GO:0051222	positive regulation of protein transport	6/45	354/18866	0.000183748	0.00170929	0.000883881	PTGS2/CASP8/MAPK1/CDK1/PRKCD/ABAT	6
GO:0030261	chromosome condensation	3/45	47/18866	0.000191069	0.00177053	0.000915548	CDK1/CCNB1/TOP2A	3
GO:0032869	cellular response to insulin stimulus	5/45	226/18866	0.000195151	0.0018	0.000930792	STAT1/PRKCB/GSTP1/CDK4/PRKCD	5
GO:0032612	interleukin-1 production	4/45	121/18866	0.00019575	0.0018	0.000930792	CASP8/HSPB1/GSTP1/STAT3	4
GO:0001666	response to hypoxia	6/45	359/18866	0.00019823	0.00181585	0.000938983	PTGS2/RAF1/CCNB1/EGLN1/CCNA2/ABAT	6
GO:0097237	cellular response to toxic substance	4/45	122/18866	0.000202035	0.00184273	0.000952885	PTGS2/SOD1/MPO/GSTP1	4
GO:0042220	response to cocaine	3/45	48/18866	0.000203468	0.00184273	0.000952885	HSPA5/CCNA2/ABAT	3
GO:0055023	positive regulation of cardiac muscle tissue growth	3/45	48/18866	0.000203468	0.00184273	0.000952885	MAPK1/CDK1/CCNB1	3
GO:0050920	regulation of chemotaxis	5/45	229/18866	0.000207472	0.00187193	0.000967986	MAPK1/F3/HSPB1/GSTP1/CCL5	5
GO:0071466	cellular response to xenobiotic stimulus	4/45	123/18866	0.000208465	0.00187384	0.000968973	CYP1B1/GSTP1/AHR/PCNA	4
GO:0048738	cardiac muscle tissue development	5/45	231/18866	0.000216011	0.00192697	0.000996448	RXRA/MAPK1/CDK1/CCNB1/EGLN1	5
GO:0090151	establishment of protein localization to mitochondrial membrane	3/45	49/18866	0.000216377	0.00192697	0.000996448	HSP90AA1/BAX/CASP8	3
GO:0010631	epithelial cell migration	6/45	365/18866	0.000216784	0.00192697	0.000996448	PTGS2/JUN/MMP9/HSPB1/CYP1B1/ALOX12	6
GO:0008637	apoptotic mitochondrial changes	4/45	125/18866	0.000221764	0.00196396	0.00101558	BAX/JUN/CASP8/MMP9	4
GO:0009266	response to temperature stimulus	5/45	233/18866	0.000224815	0.0019764	0.001022	PTGS2/HSP90AA1/CASP8/MAPK1/SOD1	5
GO:0009743	response to carbohydrate	5/45	233/18866	0.000224815	0.0019764	0.001022	PTGS2/RAF1/PRKCB/GSTP1/KLF7	5
GO:0090132	epithelium migration	6/45	368/18866	0.000226563	0.00198449	0.00102619	PTGS2/JUN/MMP9/HSPB1/CYP1B1/ALOX12	6
GO:0018210	peptidyl-threonine modification	4/45	126/18866	0.000228638	0.00199539	0.00103183	MAPK1/CDK1/PRKCB/PRKCD	4
GO:1903580	positive regulation of ATP metabolic process	3/45	50/18866	0.000229805	0.0019983	0.00103333	CDK1/CCNB1/STAT3	3
GO:0045862	positive regulation of proteolysis	6/45	370/18866	0.000233273	0.00201387	0.00104138	BAX/CASP8/F3/CYCS/ALOX12/STAT3	6
GO:1904951	positive regulation of establishment of protein localization	6/45	370/18866	0.000233273	0.00201387	0.00104138	PTGS2/CASP8/MAPK1/CDK1/PRKCD/ABAT	6
GO:1900180	regulation of protein localization to nucleus	4/45	127/18866	0.000235665	0.00202722	0.00104829	PTGS2/MAPK1/CDK1/PRKCD	4
GO:0036293	response to decreased oxygen levels	6/45	371/18866	0.000236686	0.00202874	0.00104907	PTGS2/RAF1/CCNB1/EGLN1/CCNA2/ABAT	6
GO:1902893	regulation of pri-miRNA transcription by RNA polymerase II	3/45	51/18866	0.000243761	0.00208195	0.00107659	JUN/NR3C1/STAT3	3
GO:0090130	tissue migration	6/45	374/18866	0.000247164	0.0020827	0.00107697	PTGS2/JUN/MMP9/HSPB1/CYP1B1/ALOX12	6
GO:0032070	regulation of deoxyribonuclease activity	2/45	10/18866	0.00024732	0.0020827	0.00107697	PCNA/PRKCD	2
GO:0071104	response to interleukin-9	2/45	10/18866	0.00024732	0.0020827	0.00107697	STAT1/STAT3	2
GO:1903862	positive regulation of oxidative phosphorylation	2/45	10/18866	0.00024732	0.0020827	0.00107697	CDK1/CCNB1	2
GO:0009410	response to xenobiotic stimulus	4/45	130/18866	0.000257678	0.00214468	0.00110902	CYP1B1/GSTP1/AHR/PCNA	4
GO:0070663	regulation of leukocyte proliferation	5/45	240/18866	0.000257801	0.00214468	0.00110902	MAPK1/GSTP1/AHR/IRF1/CCL5	5
GO:0006998	nuclear envelope organization	3/45	52/18866	0.000258255	0.00214468	0.00110902	CDK1/PRKCB/CCNB1	3
GO:0060421	positive regulation of heart growth	3/45	52/18866	0.000258255	0.00214468	0.00110902	MAPK1/CDK1/CCNB1	3
GO:0032731	positive regulation of interleukin-1 beta production	3/45	53/18866	0.000273295	0.00224626	0.00116155	CASP8/HSPB1/STAT3	3
GO:0043124	negative regulation of I-kappaB kinase/NF-kappaB signaling	3/45	53/18866	0.000273295	0.00224626	0.00116155	CASP8/STAT1/GSTP1	3
GO:0061614	pri-miRNA transcription by RNA polymerase II	3/45	53/18866	0.000273295	0.00224626	0.00116155	JUN/NR3C1/STAT3	3
GO:0001701	in utero embryonic development	6/45	383/18866	0.000280809	0.00229496	0.00118674	RXRA/NCOA1/CASP8/MAPK1/CCNB1/EGLN1	6
GO:0042770	signal transduction in response to DNA damage	4/45	133/18866	0.000281133	0.00229496	0.00118674	BAX/CDK1/CCNB1/PCNA	4
GO:0042593	glucose homeostasis	5/45	245/18866	0.000283531	0.00230669	0.0011928	RAF1/ALOX5/FABP5/STAT3/KLF7	5
GO:0001654	eye development	6/45	384/18866	0.00028476	0.00230886	0.00119393	RXRA/BAX/JUN/CYP1B1/CDK4/STAT3	6
GO:0033500	carbohydrate homeostasis	5/45	246/18866	0.000288903	0.00232673	0.00120317	RAF1/ALOX5/FABP5/STAT3/KLF7	5
GO:0071216	cellular response to biotic stimulus	5/45	246/18866	0.000288903	0.00232673	0.00120317	MAPK1/HSPA5/GSTP1/CDK4/CCL5	5
GO:0150063	visual system development	6/45	388/18866	0.000301002	0.0023828	0.00123216	RXRA/BAX/JUN/CYP1B1/CDK4/STAT3	6
GO:0031652	positive regulation of heat generation	2/45	11/18866	0.000301822	0.0023828	0.00123216	PTGS2/ABAT	2
GO:0033483	gas homeostasis	2/45	11/18866	0.000301822	0.0023828	0.00123216	GSTP1/EGLN1	2
GO:0070106	interleukin-27-mediated signaling pathway	2/45	11/18866	0.000301822	0.0023828	0.00123216	STAT1/STAT3	2
GO:0070757	interleukin-35-mediated signaling pathway	2/45	11/18866	0.000301822	0.0023828	0.00123216	STAT1/STAT3	2
GO:2001269	positive regulation of cysteine-type endopeptidase activity involved in apoptotic signaling pathway	2/45	11/18866	0.000301822	0.0023828	0.00123216	BAX/CASP8	2
GO:0045727	positive regulation of translation	4/45	136/18866	0.000306085	0.00240854	0.00124547	RXRA/MAPK1/CDK4/CCL5	4
GO:1901991	negative regulation of mitotic cell cycle phase transition	5/45	251/18866	0.000316933	0.00248575	0.00128539	BAX/CDK1/CCNB1/CDK4/PCNA	5
GO:0043122	regulation of I-kappaB kinase/NF-kappaB signaling	5/45	252/18866	0.000322778	0.00252139	0.00130382	CASP8/STAT1/PRKCB/HSPB1/GSTP1	5
GO:0098754	detoxification	4/45	138/18866	0.000323578	0.00252139	0.00130382	PTGS2/SOD1/MPO/GSTP1	4
GO:0048880	sensory system development	6/45	394/18866	0.000326725	0.00253767	0.00131224	RXRA/BAX/JUN/CYP1B1/CDK4/STAT3	6
GO:0031668	cellular response to extracellular stimulus	5/45	253/18866	0.000328705	0.00254481	0.00131594	NCOA1/JUN/MAPK1/HSPA5/GSTP1	5
GO:0000086	G2/M transition of mitotic cell cycle	5/45	254/18866	0.000334714	0.002583	0.00133569	HSP90AA1/CDK1/CCNB1/CDK4/CCNA2	5
GO:0042743	hydrogen peroxide metabolic process	3/45	57/18866	0.00033909	0.00260838	0.00134881	SOD1/MPO/STAT3	3
GO:0030072	peptide hormone secretion	5/45	257/18866	0.000353243	0.00270857	0.00140062	RAF1/ALOX5/ABAT/KLF7/CCL5	5
GO:0007006	mitochondrial membrane organization	4/45	142/18866	0.0003607	0.00272933	0.00141135	HSP90AA1/BAX/CASP8/STAT3	4
GO:0046425	regulation of receptor signaling pathway via JAK-STAT	4/45	142/18866	0.0003607	0.00272933	0.00141135	IL10RB/CYP1B1/STAT3/CCL5	4
GO:0031392	regulation of prostaglandin biosynthetic process	2/45	12/18866	0.000361636	0.00272933	0.00141135	PTGS2/FABP5	2
GO:0055015	ventricular cardiac muscle cell development	2/45	12/18866	0.000361636	0.00272933	0.00141135	CDK1/CCNB1	2
GO:1901503	ether biosynthetic process	2/45	12/18866	0.000361636	0.00272933	0.00141135	ALOX5/PLA2G4A	2
GO:0060043	regulation of cardiac muscle cell proliferation	3/45	59/18866	0.000375489	0.002825	0.00146082	MAPK1/CDK1/CCNB1	3
GO:0050921	positive regulation of chemotaxis	4/45	144/18866	0.000380362	0.00285272	0.00147515	MAPK1/F3/HSPB1/CCL5	4
GO:0033135	regulation of peptidyl-serine phosphorylation	4/45	145/18866	0.000390475	0.00291037	0.00150497	PTGS2/HSP90AA1/BAX/RAF1	4
GO:0038127	ERBB signaling pathway	4/45	145/18866	0.000390475	0.00291037	0.00150497	HSP90AA1/MMP9/MAPK1/NCF1	4
GO:0045637	regulation of myeloid cell differentiation	5/45	263/18866	0.000392625	0.00291393	0.00150681	JUN/CASP8/STAT1/PRKCB/STAT3	5
GO:0001836	release of cytochrome c from mitochondria	3/45	60/18866	0.000394595	0.00291393	0.00150681	BAX/JUN/MMP9	3
GO:0032732	positive regulation of interleukin-1 production	3/45	60/18866	0.000394595	0.00291393	0.00150681	CASP8/HSPB1/STAT3	3
GO:0002831	regulation of response to biotic stimulus	6/45	409/18866	0.000398633	0.0029321	0.0015162	RAF1/STAT1/IFNGR1/IRF1/PRKCD/CCL5	6
GO:0033157	regulation of intracellular protein transport	5/45	264/18866	0.000399499	0.0029321	0.0015162	PTGS2/CASP8/MAPK1/CDK1/PRKCD	5
GO:0051384	response to glucocorticoid	4/45	147/18866	0.000411277	0.00300934	0.00155615	PTGS2/GSTP1/PCNA/NR3C1	4
GO:0090303	positive regulation of wound healing	3/45	61/18866	0.000414315	0.00302236	0.00156288	F3/THBD/PLA2G4A	3
GO:0031650	regulation of heat generation	2/45	13/18866	0.00042674	0.00310356	0.00160487	PTGS2/ABAT	2
GO:0055025	positive regulation of cardiac muscle tissue development	3/45	62/18866	0.000434657	0.00315159	0.00162971	MAPK1/CDK1/CCNB1	3
GO:1901988	negative regulation of cell cycle phase transition	5/45	270/18866	0.000442675	0.00320006	0.00165477	BAX/CDK1/CCNB1/CDK4/PCNA	5
GO:0000077	DNA damage checkpoint	4/45	151/18866	0.00045524	0.00326422	0.00168795	BAX/CDK1/CCNB1/PCNA	4
GO:1904892	regulation of receptor signaling pathway via STAT	4/45	151/18866	0.00045524	0.00326422	0.00168795	IL10RB/CYP1B1/STAT3/CCL5	4
GO:0046622	positive regulation of organ growth	3/45	63/18866	0.000455631	0.00326422	0.00168795	MAPK1/CDK1/CCNB1	3
GO:0044839	cell cycle G2/M phase transition	5/45	273/18866	0.000465542	0.0033253	0.00171953	HSP90AA1/CDK1/CCNB1/CDK4/CCNA2	5
GO:0060135	maternal process involved in female pregnancy	3/45	64/18866	0.000477244	0.00339877	0.00175752	PTGS2/RXRA/MAPK1	3
GO:0002262	myeloid cell homeostasis	4/45	154/18866	0.000490342	0.00347482	0.00179685	BAX/SOD1/STAT1/STAT3	4
GO:0043922	negative regulation by host of viral transcription	2/45	14/18866	0.000497108	0.00347482	0.00179685	JUN/CCL5	2
GO:0071236	cellular response to antibiotic	2/45	14/18866	0.000497108	0.00347482	0.00179685	HSPA5/PLA2G4A	2
GO:1903894	regulation of IRE1-mediated unfolded protein response	2/45	14/18866	0.000497108	0.00347482	0.00179685	BAX/HSPA5	2
GO:2001279	regulation of unsaturated fatty acid biosynthetic process	2/45	14/18866	0.000497108	0.00347482	0.00179685	PTGS2/FABP5	2
GO:0034504	protein localization to nucleus	5/45	277/18866	0.000497407	0.00347482	0.00179685	PTGS2/MAPK1/CDK1/PRKCD/STAT3	5
GO:0006940	regulation of smooth muscle contraction	3/45	65/18866	0.000499505	0.00347482	0.00179685	PTGS2/SOD1/ABAT	3
GO:0051205	protein insertion into membrane	3/45	65/18866	0.000499505	0.00347482	0.00179685	HSP90AA1/BAX/CASP8	3
GO:0046626	regulation of insulin receptor signaling pathway	3/45	66/18866	0.000522421	0.00362373	0.00187385	PRKCB/CDK4/PRKCD	3
GO:0030099	myeloid cell differentiation	6/45	431/18866	0.00052593	0.00363756	0.001881	JUN/CASP8/MMP9/STAT1/PRKCB/STAT3	6
GO:0035051	cardiocyte differentiation	4/45	158/18866	0.000540096	0.0037248	0.00192611	RXRA/MAPK1/CDK1/CCNB1	4
GO:0032868	response to insulin	5/45	283/18866	0.000548255	0.00375946	0.00194404	STAT1/PRKCB/GSTP1/CDK4/PRKCD	5
GO:0046651	lymphocyte proliferation	5/45	283/18866	0.000548255	0.00375946	0.00194404	BAX/AHR/IRF1/PRKCD/CCL5	5
GO:0040014	regulation of multicellular organism growth	3/45	68/18866	0.000570251	0.00387709	0.00200486	SOD1/CDK4/STAT3	3
GO:0044849	estrous cycle	2/45	15/18866	0.000572716	0.00387709	0.00200486	NCOA1/PCNA	2
GO:0048308	organelle inheritance	2/45	15/18866	0.000572716	0.00387709	0.00200486	MAPK1/CDK1	2
GO:0048313	Golgi inheritance	2/45	15/18866	0.000572716	0.00387709	0.00200486	MAPK1/CDK1	2
GO:0007249	I-kappaB kinase/NF-kappaB signaling	5/45	286/18866	0.000575102	0.00387709	0.00200486	CASP8/STAT1/PRKCB/HSPB1/GSTP1	5
GO:0032943	mononuclear cell proliferation	5/45	286/18866	0.000575102	0.00387709	0.00200486	BAX/AHR/IRF1/PRKCD/CCL5	5
GO:0022407	regulation of cell-cell adhesion	6/45	439/18866	0.000579364	0.00389488	0.00201406	ALOX5/IRF1/PRKCD/ALOX12/ABAT/CCL5	6
GO:0042698	ovulation cycle	3/45	69/18866	0.00059518	0.00397892	0.00205752	NCOA1/HSPA5/PCNA	3
GO:2000573	positive regulation of DNA biosynthetic process	3/45	69/18866	0.00059518	0.00397892	0.00205752	HSP90AA1/MAPK1/PCNA	3
GO:0001933	negative regulation of protein phosphorylation	6/45	444/18866	0.00061485	0.004099	0.00211962	BAX/JUN/HSPB1/CCNB1/GSTP1/PRKCD	6
GO:0031960	response to corticosteroid	4/45	164/18866	0.000621323	0.00413068	0.002136	PTGS2/GSTP1/PCNA/NR3C1	4
GO:1901990	regulation of mitotic cell cycle phase transition	6/45	448/18866	0.00064444	0.00427253	0.00220935	HSP90AA1/BAX/CDK1/CCNB1/CDK4/PCNA	6
GO:0009408	response to heat	4/45	166/18866	0.000650226	0.00429901	0.00222304	PTGS2/HSP90AA1/MAPK1/SOD1	4
GO:0006417	regulation of translation	6/45	450/18866	0.000659645	0.00434931	0.00224905	RXRA/MAPK1/HSPB1/CDK4/STAT3/CCL5	6
GO:0071356	cellular response to tumor necrosis factor	5/45	297/18866	0.000682082	0.00448492	0.00231918	CASP8/MAPK1/STAT1/GSTP1/CCL5	5
GO:0050804	modulation of chemical synaptic transmission	6/45	454/18866	0.000690892	0.00453044	0.00234271	PTGS2/MAPK1/PRKCB/EGLN1/ABAT/STAT3	6
GO:0051090	regulation of DNA-binding transcription factor activity	6/45	455/18866	0.00069888	0.00457033	0.00236334	JUN/MAPK1/PRKCB/CYP1B1/EGLN1/STAT3	6
GO:0007162	negative regulation of cell adhesion	5/45	301/18866	0.000724466	0.00470805	0.00243456	CYP1B1/IRF1/PRKCD/ALOX12/ABAT	5
GO:0010632	regulation of epithelial cell migration	5/45	301/18866	0.000724466	0.00470805	0.00243456	PTGS2/JUN/MMP9/HSPB1/ALOX12	5
GO:0007584	response to nutrient	4/45	171/18866	0.000726645	0.00470805	0.00243456	PTGS2/NCOA1/STAT1/GSTP1	4
GO:0051881	regulation of mitochondrial membrane potential	3/45	74/18866	0.000730283	0.00470805	0.00243456	BAX/SOD1/ALOX12	3
GO:1903036	positive regulation of response to wounding	3/45	74/18866	0.000730283	0.00470805	0.00243456	F3/THBD/PLA2G4A	3
GO:0090068	positive regulation of cell cycle process	5/45	302/18866	0.000735365	0.00470805	0.00243456	BAX/CDK1/CCNB1/CDK4/PCNA	5
GO:0031649	heat generation	2/45	17/18866	0.000739556	0.00470805	0.00243456	PTGS2/ABAT	2
GO:0045986	negative regulation of smooth muscle contraction	2/45	17/18866	0.000739556	0.00470805	0.00243456	PTGS2/SOD1	2
GO:0050665	hydrogen peroxide biosynthetic process	2/45	17/18866	0.000739556	0.00470805	0.00243456	SOD1/STAT3	2
GO:0090185	negative regulation of kidney development	2/45	17/18866	0.000739556	0.00470805	0.00243456	MMP9/STAT1	2
GO:1900076	regulation of cellular response to insulin stimulus	3/45	75/18866	0.000759447	0.00482189	0.00249342	PRKCB/CDK4/PRKCD	3
GO:0001659	temperature homeostasis	4/45	174/18866	0.000775435	0.00491041	0.0025392	PTGS2/FABP5/ABAT/STAT3	4
GO:0010256	endomembrane system organization	6/45	468/18866	0.000809415	0.00509867	0.00263655	MAPK1/SOD1/CDK1/PRKCB/CCNB1/PRKCD	6
GO:0016570	histone modification	6/45	468/18866	0.000809415	0.00509867	0.00263655	NCOA1/CDK1/PRKCB/CCNB1/PRKCD/CCNA2	6
GO:0046902	regulation of mitochondrial membrane permeability	3/45	77/18866	0.00081998	0.00515171	0.00266397	BAX/CASP8/STAT3	3
GO:0035994	response to muscle stretch	2/45	18/18866	0.000830738	0.00517863	0.0026779	JUN/RAF1	2
GO:0070230	positive regulation of lymphocyte apoptotic process	2/45	18/18866	0.000830738	0.00517863	0.0026779	BAX/CCL5	2
GO:0071318	cellular response to ATP	2/45	18/18866	0.000830738	0.00517863	0.0026779	PTGS2/SOD1	2
GO:0046879	hormone secretion	5/45	314/18866	0.000875948	0.00543692	0.00281146	RAF1/ALOX5/ABAT/KLF7/CCL5	5
GO:0006446	regulation of translational initiation	3/45	79/18866	0.000883499	0.00543692	0.00281146	RXRA/HSPB1/CCL5	3
GO:0006809	nitric oxide biosynthetic process	3/45	79/18866	0.000883499	0.00543692	0.00281146	PTGS2/HSP90AA1/CYP1B1	3
GO:0043536	positive regulation of blood vessel endothelial cell migration	3/45	79/18866	0.000883499	0.00543692	0.00281146	PTGS2/HSPB1/ALOX12	3
GO:0071260	cellular response to mechanical stimulus	3/45	79/18866	0.000883499	0.00543692	0.00281146	PTGS2/CASP8/IRF1	3
GO:0050796	regulation of insulin secretion	4/45	181/18866	0.000898231	0.00551344	0.00285103	ALOX5/ABAT/KLF7/CCL5	4
GO:0055021	regulation of cardiac muscle tissue growth	3/45	80/18866	0.000916396	0.00561059	0.00290127	MAPK1/CDK1/CCNB1	3
GO:0010759	positive regulation of macrophage chemotaxis	2/45	19/18866	0.000927065	0.00561235	0.00290217	MAPK1/CCL5	2
GO:0044320	cellular response to leptin stimulus	2/45	19/18866	0.000927065	0.00561235	0.00290217	CCNA2/STAT3	2
GO:2000696	regulation of epithelial cell differentiation involved in kidney development	2/45	19/18866	0.000927065	0.00561235	0.00290217	MMP9/STAT1	2
GO:0001667	ameboidal-type cell migration	6/45	481/18866	0.000933053	0.00561235	0.00290217	PTGS2/JUN/MMP9/HSPB1/CYP1B1/ALOX12	6
GO:0002429	immune response-activating cell surface receptor signaling pathway	6/45	481/18866	0.000933053	0.00561235	0.00290217	HSP90AA1/BAX/MAPK1/RAF1/PRKCB/PRKCD	6
GO:0002757	immune response-activating signal transduction	6/45	481/18866	0.000933053	0.00561235	0.00290217	HSP90AA1/BAX/MAPK1/RAF1/PRKCB/PRKCD	6
GO:0016569	covalent chromatin modification	6/45	481/18866	0.000933053	0.00561235	0.00290217	NCOA1/CDK1/PRKCB/CCNB1/PRKCD/CCNA2	6
GO:0006986	response to unfolded protein	4/45	183/18866	0.000935695	0.00561417	0.00290312	HSP90AA1/BAX/HSPA5/HSPB1	4
GO:0034644	cellular response to UV	3/45	81/18866	0.000950062	0.00567228	0.00293317	PTGS2/BAX/PCNA	3
GO:0042110	T cell activation	6/45	483/18866	0.000953302	0.00567228	0.00293317	BAX/CASP8/SOD1/IRF1/STAT3/CCL5	6
GO:0051051	negative regulation of transport	6/45	483/18866	0.000953302	0.00567228	0.00293317	PTGS2/MMP9/PRKCB/FABP5/ABAT/KLF7	6
GO:0022900	electron transport chain	4/45	184/18866	0.000954834	0.00567228	0.00293317	CDK1/CCNB1/NCF1/CYCS	4
GO:1901987	regulation of cell cycle phase transition	6/45	486/18866	0.000984311	0.00583295	0.00301625	HSP90AA1/BAX/CDK1/CCNB1/CDK4/PCNA	6
GO:0009914	hormone transport	5/45	323/18866	0.00099389	0.00587521	0.0030381	RAF1/ALOX5/ABAT/KLF7/CCL5	5
GO:0048708	astrocyte differentiation	3/45	83/18866	0.00101973	0.0060059	0.00310568	MAPK1/IFNGR1/STAT3	3
GO:0010042	response to manganese ion	2/45	20/18866	0.00102851	0.0060059	0.00310568	PTGS2/HSPA5	2
GO:0051767	nitric-oxide synthase biosynthetic process	2/45	20/18866	0.00102851	0.0060059	0.00310568	STAT1/GSTP1	2
GO:0051769	regulation of nitric-oxide synthase biosynthetic process	2/45	20/18866	0.00102851	0.0060059	0.00310568	STAT1/GSTP1	2
GO:0071731	response to nitric oxide	2/45	20/18866	0.00102851	0.0060059	0.00310568	EGLN1/CCNA2	2
GO:0071478	cellular response to radiation	4/45	188/18866	0.00103416	0.00602423	0.00311516	PTGS2/BAX/HSPA5/PCNA	4
GO:0046209	nitric oxide metabolic process	3/45	84/18866	0.00105574	0.00613504	0.00317246	PTGS2/HSP90AA1/CYP1B1	3
GO:0042113	B cell activation	5/45	328/18866	0.00106432	0.00616998	0.00319053	BAX/CASP8/PRKCB/AHR/PRKCD	5
GO:0003018	vascular process in circulatory system	4/45	190/18866	0.00107551	0.00621983	0.00321631	PTGS2/SOD1/ALOX12/FABP5	4
GO:0043154	negative regulation of cysteine-type endopeptidase activity involved in apoptotic process	3/45	85/18866	0.00109254	0.00627299	0.00324379	PTGS2/MMP9/RAF1	3
GO:0045844	positive regulation of striated muscle tissue development	3/45	85/18866	0.00109254	0.00627299	0.00324379	MAPK1/CDK1/CCNB1	3
GO:0048636	positive regulation of muscle organ development	3/45	85/18866	0.00109254	0.00627299	0.00324379	MAPK1/CDK1/CCNB1	3
GO:0022408	negative regulation of cell-cell adhesion	4/45	191/18866	0.00109662	0.00628135	0.00324812	IRF1/PRKCD/ALOX12/ABAT	4
GO:0043010	camera-type eye development	5/45	332/18866	0.00112329	0.00639466	0.00330671	RXRA/BAX/JUN/CYP1B1/CDK4	5
GO:1901863	positive regulation of muscle tissue development	3/45	86/18866	0.00113016	0.00639466	0.00330671	MAPK1/CDK1/CCNB1	3
GO:0010829	negative regulation of glucose transmembrane transport	2/45	21/18866	0.00113505	0.00639466	0.00330671	PRKCB/FABP5	2
GO:0019370	leukotriene biosynthetic process	2/45	21/18866	0.00113505	0.00639466	0.00330671	ALOX5/PLA2G4A	2
GO:0021854	hypothalamus development	2/45	21/18866	0.00113505	0.00639466	0.00330671	NCOA1/BAX	2
GO:0030878	thyroid gland development	2/45	21/18866	0.00113505	0.00639466	0.00330671	MAPK1/RAF1	2
GO:0035357	peroxisome proliferator activated receptor signaling pathway	2/45	21/18866	0.00113505	0.00639466	0.00330671	RXRA/FABP5	2
GO:0060420	regulation of heart growth	3/45	87/18866	0.00116857	0.00652228	0.0033727	MAPK1/CDK1/CCNB1	3
GO:1904705	regulation of vascular associated smooth muscle cell proliferation	3/45	87/18866	0.00116857	0.00652228	0.0033727	JUN/MMP9/GSTP1	3
GO:1990874	vascular associated smooth muscle cell proliferation	3/45	87/18866	0.00116857	0.00652228	0.0033727	JUN/MMP9/GSTP1	3
GO:2001057	reactive nitrogen species metabolic process	3/45	87/18866	0.00116857	0.00652228	0.0033727	PTGS2/HSP90AA1/CYP1B1	3
GO:0050728	negative regulation of inflammatory response	4/45	196/18866	0.00120654	0.00671006	0.00346981	SOD1/ALOX5/GSTP1/PRKCD	4
GO:0090559	regulation of membrane permeability	3/45	88/18866	0.00120781	0.00671006	0.00346981	BAX/CASP8/STAT3	3
GO:1903829	positive regulation of cellular protein localization	5/45	338/18866	0.00121625	0.00674136	0.00348599	PTGS2/CASP8/MAPK1/CDK1/PRKCD	5
GO:0032069	regulation of nuclease activity	2/45	22/18866	0.00124667	0.00688479	0.00356016	PCNA/PRKCD	2
GO:0008625	extrinsic apoptotic signaling pathway via death domain receptors	3/45	89/18866	0.00124787	0.00688479	0.00356016	BAX/CASP8/RAF1	3
GO:0090150	establishment of protein localization to membrane	5/45	342/18866	0.00128133	0.00705318	0.00364723	HSP90AA1/BAX/CASP8/HSPA5/NCF1	5
GO:0070542	response to fatty acid	3/45	90/18866	0.00128876	0.00707784	0.00365999	PTGS2/CCNB1/CDK4	3
GO:0016042	lipid catabolic process	5/45	343/18866	0.00129799	0.0071064	0.00367476	CYP1B1/CDK4/PRKCD/FABP5/PLA2G4A	5
GO:0010389	regulation of G2/M transition of mitotic cell cycle	4/45	200/18866	0.00129988	0.0071064	0.00367476	HSP90AA1/CDK1/CCNB1/CDK4	4
GO:0071902	positive regulation of protein serine/threonine kinase activity	5/45	345/18866	0.0013318	0.00726437	0.00375644	MAPK1/RAF1/SOD1/CDK1/CCNB1	5
GO:0010288	response to lead ion	2/45	23/18866	0.00136333	0.00738597	0.00381932	PTGS2/CDK4	2
GO:0035458	cellular response to interferon-beta	2/45	23/18866	0.00136333	0.00738597	0.00381932	STAT1/IRF1	2
GO:0042026	protein refolding	2/45	23/18866	0.00136333	0.00738597	0.00381932	HSP90AA1/HSPA5	2
GO:1900407	regulation of cellular response to oxidative stress	3/45	92/18866	0.00137305	0.00740519	0.00382926	SOD1/HSPB1/ALOX5	3
GO:1905897	regulation of response to endoplasmic reticulum stress	3/45	92/18866	0.00137305	0.00740519	0.00382926	BAX/HSPA5/ALOX5	3
GO:1903708	positive regulation of hemopoiesis	4/45	204/18866	0.00139816	0.00752375	0.00389057	JUN/CASP8/STAT1/STAT3	4
GO:2000117	negative regulation of cysteine-type endopeptidase activity	3/45	93/18866	0.00141646	0.00760275	0.00393142	PTGS2/MMP9/RAF1	3
GO:0046942	carboxylic acid transport	5/45	350/18866	0.00141918	0.00760275	0.00393142	RXRA/NCOA1/FABP5/ABAT/PLA2G4A	5
GO:0035966	response to topologically incorrect protein	4/45	205/18866	0.00142352	0.00760904	0.00393467	HSP90AA1/BAX/HSPA5/HSPB1	4
GO:1901992	positive regulation of mitotic cell cycle phase transition	3/45	94/18866	0.00146073	0.00779055	0.00402853	CDK1/CCNB1/CDK4	3
GO:0015849	organic acid transport	5/45	353/18866	0.0014736	0.00783296	0.00405046	RXRA/NCOA1/FABP5/ABAT/PLA2G4A	5
GO:0034284	response to monosaccharide	4/45	207/18866	0.00147521	0.00783296	0.00405046	PTGS2/RAF1/GSTP1/KLF7	4
GO:0044321	response to leptin	2/45	24/18866	0.00148501	0.00786762	0.00406839	CCNA2/STAT3	2
GO:0006913	nucleocytoplasmic transport	5/45	354/18866	0.00149208	0.00788766	0.00407875	PTGS2/MAPK1/CDK1/PRKCD/STAT3	5
GO:0071222	cellular response to lipopolysaccharide	4/45	208/18866	0.00150153	0.00790281	0.00408659	MAPK1/GSTP1/CDK4/CCL5	4
GO:0071456	cellular response to hypoxia	4/45	208/18866	0.00150153	0.00790281	0.00408659	PTGS2/CCNB1/EGLN1/CCNA2	4
GO:0097194	execution phase of apoptosis	3/45	95/18866	0.00150586	0.00790823	0.00408939	BAX/CASP8/TOP2A	3
GO:0051169	nuclear transport	5/45	357/18866	0.00154855	0.00811466	0.00419614	PTGS2/MAPK1/CDK1/PRKCD/STAT3	5
GO:0032386	regulation of intracellular transport	5/45	358/18866	0.00156772	0.00819721	0.00423882	PTGS2/CASP8/MAPK1/CDK1/PRKCD	5
GO:0050679	positive regulation of epithelial cell proliferation	4/45	211/18866	0.00158248	0.0082475	0.00426483	JUN/F3/STAT3/CCL5	4
GO:0010948	negative regulation of cell cycle process	5/45	359/18866	0.00158706	0.0082475	0.00426483	BAX/CDK1/CCNB1/CDK4/PCNA	5
GO:0042100	B cell proliferation	3/45	97/18866	0.00159873	0.0082475	0.00426483	BAX/AHR/PRKCD	3
GO:0042775	mitochondrial ATP synthesis coupled electron transport	3/45	97/18866	0.00159873	0.0082475	0.00426483	CDK1/CCNB1/CYCS	3
GO:1901216	positive regulation of neuron death	3/45	97/18866	0.00159873	0.0082475	0.00426483	BAX/JUN/CASP8	3
GO:1901655	cellular response to ketone	3/45	97/18866	0.00159873	0.0082475	0.00426483	AHR/CDK4/NR3C1	3
GO:1901215	negative regulation of neuron death	4/45	212/18866	0.00161013	0.0082475	0.00426483	BAX/JUN/SOD1/STAT3	4
GO:0046697	decidualization	2/45	25/18866	0.0016117	0.0082475	0.00426483	PTGS2/MAPK1	2
GO:0060330	regulation of response to interferon-gamma	2/45	25/18866	0.0016117	0.0082475	0.00426483	STAT1/IFNGR1	2
GO:0060334	regulation of interferon-gamma-mediated signaling pathway	2/45	25/18866	0.0016117	0.0082475	0.00426483	STAT1/IFNGR1	2
GO:0090276	regulation of peptide hormone secretion	4/45	213/18866	0.00163811	0.00836483	0.0043255	ALOX5/ABAT/KLF7/CCL5	4
GO:0042773	ATP synthesis coupled electron transport	3/45	98/18866	0.00164648	0.00837192	0.00432916	CDK1/CCNB1/CYCS	3
GO:2001243	negative regulation of intrinsic apoptotic signaling pathway	3/45	98/18866	0.00164648	0.00837192	0.00432916	PTGS2/MMP9/HSPB1	3
GO:0051052	regulation of DNA metabolic process	5/45	365/18866	0.00170684	0.0086605	0.00447839	HSP90AA1/BAX/MAPK1/PCNA/PRKCD	5
GO:0019430	removal of superoxide radicals	2/45	26/18866	0.00174336	0.00879651	0.00454872	SOD1/MPO	2
GO:1905523	positive regulation of macrophage migration	2/45	26/18866	0.00174336	0.00879651	0.00454872	MAPK1/CCL5	2
GO:0008585	female gonad development	3/45	100/18866	0.00174464	0.00879651	0.00454872	BAX/SOD1/HSPA5	3
GO:0050792	regulation of viral process	4/45	217/18866	0.00175344	0.00880386	0.00455252	JUN/STAT1/TOP2A/CCL5	4
GO:1902749	regulation of cell cycle G2/M phase transition	4/45	217/18866	0.00175344	0.00880386	0.00455252	HSP90AA1/CDK1/CCNB1/CDK4	4
GO:0036294	cellular response to decreased oxygen levels	4/45	218/18866	0.00178313	0.00893424	0.00461994	PTGS2/CCNB1/EGLN1/CCNA2	4
GO:0042116	macrophage activation	3/45	101/18866	0.00179507	0.00895668	0.00463154	JUN/IFNGR1/PLA2G4A	3
GO:1902882	regulation of response to oxidative stress	3/45	101/18866	0.00179507	0.00895668	0.00463154	SOD1/HSPB1/ALOX5	3
GO:0055024	regulation of cardiac muscle tissue development	3/45	102/18866	0.0018464	0.00919368	0.0047541	MAPK1/CDK1/CCNB1	3
GO:0031669	cellular response to nutrient levels	4/45	221/18866	0.00187429	0.009303	0.00481063	NCOA1/JUN/MAPK1/HSPA5	4
GO:0032897	negative regulation of viral transcription	2/45	27/18866	0.00187998	0.009303	0.00481063	JUN/CCL5	2
GO:1902175	regulation of oxidative stress-induced intrinsic apoptotic signaling pathway	2/45	27/18866	0.00187998	0.009303	0.00481063	SOD1/HSPB1	2
GO:0071219	cellular response to molecule of bacterial origin	4/45	222/18866	0.00190539	0.00940932	0.00486561	MAPK1/GSTP1/CDK4/CCL5	4
GO:0008406	gonad development	4/45	223/18866	0.00193684	0.009545	0.00493577	NCOA1/BAX/SOD1/HSPA5	4
GO:0043279	response to alkaloid	3/45	104/18866	0.00195179	0.00957933	0.00495352	HSPA5/CCNA2/ABAT	3
GO:0048525	negative regulation of viral process	3/45	104/18866	0.00195179	0.00957933	0.00495352	JUN/STAT1/CCL5	3
GO:0021549	cerebellum development	3/45	105/18866	0.00200586	0.00972279	0.00502771	NCOA1/HSPA5/ABAT	3
GO:0046545	development of primary female sexual characteristics	3/45	105/18866	0.00200586	0.00972279	0.00502771	BAX/SOD1/HSPA5	3
GO:0010575	positive regulation of vascular endothelial growth factor production	2/45	28/18866	0.00202153	0.00972279	0.00502771	PTGS2/CYP1B1	2
GO:0033598	mammary gland epithelial cell proliferation	2/45	28/18866	0.00202153	0.00972279	0.00502771	BAX/MAPK1	2
GO:0045932	negative regulation of muscle contraction	2/45	28/18866	0.00202153	0.00972279	0.00502771	PTGS2/SOD1	2
GO:0071450	cellular response to oxygen radical	2/45	28/18866	0.00202153	0.00972279	0.00502771	SOD1/MPO	2
GO:0071451	cellular response to superoxide	2/45	28/18866	0.00202153	0.00972279	0.00502771	SOD1/MPO	2
GO:0090200	positive regulation of release of cytochrome c from mitochondria	2/45	28/18866	0.00202153	0.00972279	0.00502771	BAX/MMP9	2
GO:1900101	regulation of endoplasmic reticulum unfolded protein response	2/45	28/18866	0.00202153	0.00972279	0.00502771	BAX/HSPA5	2
GO:1990776	response to angiotensin	2/45	28/18866	0.00202153	0.00972279	0.00502771	PTGS2/PRKCD	2
GO:0019233	sensory perception of pain	3/45	106/18866	0.00206087	0.00989215	0.00511528	PTGS2/MAPK1/FABP5	3
GO:0048524	positive regulation of viral process	3/45	107/18866	0.0021168	0.0101202	0.00523319	JUN/TOP2A/CCL5	3
GO:2001237	negative regulation of extrinsic apoptotic signaling pathway	3/45	107/18866	0.0021168	0.0101202	0.00523319	CASP8/RAF1/GSTP1	3
GO:0045137	development of primary sexual characteristics	4/45	229/18866	0.00213316	0.0101781	0.00526315	NCOA1/BAX/SOD1/HSPA5	4
GO:0031349	positive regulation of defense response	5/45	385/18866	0.00215451	0.0102223	0.00528602	PTGS2/RAF1/PRKCD/STAT3/CCL5	5
GO:0097191	extrinsic apoptotic signaling pathway	4/45	230/18866	0.00216717	0.0102223	0.00528602	BAX/CASP8/RAF1/GSTP1	4
GO:0015721	bile acid and bile salt transport	2/45	29/18866	0.00216799	0.0102223	0.00528602	RXRA/NCOA1	2
GO:0019048	modulation by virus of host process	2/45	29/18866	0.00216799	0.0102223	0.00528602	RXRA/CASP8	2
GO:0036336	dendritic cell migration	2/45	29/18866	0.00216799	0.0102223	0.00528602	ALOX5/CCL5	2
GO:2000108	positive regulation of leukocyte apoptotic process	2/45	29/18866	0.00216799	0.0102223	0.00528602	BAX/CCL5	2
GO:0043903	regulation of symbiotic process	4/45	231/18866	0.00220155	0.0103602	0.00535733	JUN/STAT1/TOP2A/CCL5	4
GO:0006939	smooth muscle contraction	3/45	109/18866	0.00223149	0.0104194	0.00538792	PTGS2/SOD1/ABAT	3
GO:0033138	positive regulation of peptidyl-serine phosphorylation	3/45	109/18866	0.00223149	0.0104194	0.00538792	PTGS2/HSP90AA1/RAF1	3
GO:0043618	regulation of transcription from RNA polymerase II promoter in response to stress	3/45	109/18866	0.00223149	0.0104194	0.00538792	JUN/HSPA5/EGLN1	3
GO:2000278	regulation of DNA biosynthetic process	3/45	109/18866	0.00223149	0.0104194	0.00538792	HSP90AA1/MAPK1/PCNA	3
GO:0014706	striated muscle tissue development	5/45	389/18866	0.00225346	0.0105016	0.00543042	RXRA/MAPK1/CDK1/CCNB1/EGLN1	5
GO:1901989	positive regulation of cell cycle phase transition	3/45	110/18866	0.00229025	0.0106523	0.00550837	CDK1/CCNB1/CDK4	3
GO:0000303	response to superoxide	2/45	30/18866	0.00231933	0.010684	0.00552478	SOD1/MPO	2
GO:0001844	protein insertion into mitochondrial membrane involved in apoptotic signaling pathway	2/45	30/18866	0.00231933	0.010684	0.00552478	BAX/CASP8	2
GO:0010758	regulation of macrophage chemotaxis	2/45	30/18866	0.00231933	0.010684	0.00552478	MAPK1/CCL5	2
GO:0043457	regulation of cellular respiration	2/45	30/18866	0.00231933	0.010684	0.00552478	CDK1/CCNB1	2
GO:0048147	negative regulation of fibroblast proliferation	2/45	30/18866	0.00231933	0.010684	0.00552478	BAX/GSTP1	2
GO:0071453	cellular response to oxygen levels	4/45	235/18866	0.00234285	0.0107717	0.00557013	PTGS2/CCNB1/EGLN1/CCNA2	4
GO:0006869	lipid transport	5/45	393/18866	0.00235569	0.0108101	0.00558994	RXRA/NCOA1/PRKCD/FABP5/PLA2G4A	5
GO:0044242	cellular lipid catabolic process	4/45	236/18866	0.00237914	0.0108968	0.00563479	CYP1B1/PRKCD/FABP5/PLA2G4A	4
GO:0045787	positive regulation of cell cycle	5/45	396/18866	0.00243456	0.0111294	0.00575509	BAX/CDK1/CCNB1/CDK4/PCNA	5
GO:0001938	positive regulation of endothelial cell proliferation	3/45	113/18866	0.00247229	0.0112311	0.00580768	JUN/F3/STAT3	3
GO:0000305	response to oxygen radical	2/45	31/18866	0.00247553	0.0112311	0.00580768	SOD1/MPO	2
GO:0045948	positive regulation of translational initiation	2/45	31/18866	0.00247553	0.0112311	0.00580768	RXRA/CCL5	2
GO:0045987	positive regulation of smooth muscle contraction	2/45	31/18866	0.00247553	0.0112311	0.00580768	PTGS2/ABAT	2
GO:0022037	metencephalon development	3/45	114/18866	0.0025349	0.0114788	0.00593574	NCOA1/HSPA5/ABAT	3
GO:0038093	Fc receptor signaling pathway	4/45	241/18866	0.00256638	0.0115995	0.00599814	HSP90AA1/JUN/MAPK1/PRKCD	4
GO:0043620	regulation of DNA-templated transcription in response to stress	3/45	115/18866	0.00259849	0.0117225	0.00606176	JUN/HSPA5/EGLN1	3
GO:0002082	regulation of oxidative phosphorylation	2/45	32/18866	0.00263657	0.0118276	0.00611612	CDK1/CCNB1	2
GO:0035456	response to interferon-beta	2/45	32/18866	0.00263657	0.0118276	0.00611612	STAT1/IRF1	2
GO:0071353	cellular response to interleukin-4	2/45	32/18866	0.00263657	0.0118276	0.00611612	HSPA5/CDK4	2
GO:0022904	respiratory electron transport chain	3/45	116/18866	0.00266305	0.0119241	0.00616603	CDK1/CCNB1/CYCS	3
GO:0051402	neuron apoptotic process	4/45	245/18866	0.0027233	0.0121712	0.00629378	BAX/JUN/SOD1/HSPA5	4
GO:0007517	muscle organ development	5/45	407/18866	0.00274032	0.0122245	0.00632134	RXRA/MAPK1/CDK1/CCNB1/EGLN1	5
GO:0006805	xenobiotic metabolic process	3/45	118/18866	0.00279515	0.0123864	0.00640508	CYP1B1/GSTP1/AHR	3
GO:0007569	cell aging	3/45	118/18866	0.00279515	0.0123864	0.00640508	SOD1/CDK1/PRKCD	3
GO:0060537	muscle tissue development	5/45	409/18866	0.00279878	0.0123864	0.00640508	RXRA/MAPK1/CDK1/CCNB1/EGLN1	5
GO:0010039	response to iron ion	2/45	33/18866	0.00280243	0.0123864	0.00640508	CCNB1/ABAT	2
GO:0046627	negative regulation of insulin receptor signaling pathway	2/45	33/18866	0.00280243	0.0123864	0.00640508	PRKCB/PRKCD	2
GO:0010822	positive regulation of mitochondrion organization	3/45	119/18866	0.00286269	0.0126063	0.00651881	BAX/CASP8/MMP9	3
GO:0046660	female sex differentiation	3/45	119/18866	0.00286269	0.0126063	0.00651881	BAX/SOD1/HSPA5	3
GO:0033198	response to ATP	2/45	34/18866	0.00297307	0.0130208	0.00673311	PTGS2/SOD1	2
GO:0045648	positive regulation of erythrocyte differentiation	2/45	34/18866	0.00297307	0.0130208	0.00673311	STAT1/STAT3	2
GO:0070102	interleukin-6-mediated signaling pathway	2/45	34/18866	0.00297307	0.0130208	0.00673311	STAT1/STAT3	2
GO:0021782	glial cell development	3/45	122/18866	0.00307133	0.0134266	0.00694297	SOD1/IFNGR1/GSTP1	3
GO:0030262	apoptotic nuclear changes	2/45	35/18866	0.00314849	0.0136643	0.0070659	BAX/TOP2A	2
GO:0070670	response to interleukin-4	2/45	35/18866	0.00314849	0.0136643	0.0070659	HSPA5/CDK4	2
GO:1900077	negative regulation of cellular response to insulin stimulus	2/45	35/18866	0.00314849	0.0136643	0.0070659	PRKCB/PRKCD	2
GO:1901030	positive regulation of mitochondrial outer membrane permeabilization involved in apoptotic signaling pathway	2/45	35/18866	0.00314849	0.0136643	0.0070659	BAX/CASP8	2
GO:0048872	homeostasis of number of cells	4/45	256/18866	0.00318865	0.0138136	0.0071431	BAX/SOD1/STAT1/STAT3	4
GO:0034605	cellular response to heat	3/45	125/18866	0.00328911	0.0141976	0.00734166	PTGS2/HSP90AA1/MAPK1	3
GO:1903578	regulation of ATP metabolic process	3/45	125/18866	0.00328911	0.0141976	0.00734166	CDK1/CCNB1/STAT3	3
GO:0045742	positive regulation of epidermal growth factor receptor signaling pathway	2/45	36/18866	0.00332866	0.0143168	0.00740329	MMP9/NCF1	2
GO:0051973	positive regulation of telomerase activity	2/45	36/18866	0.00332866	0.0143168	0.00740329	HSP90AA1/MAPK1	2
GO:0055007	cardiac muscle cell differentiation	3/45	126/18866	0.00336376	0.0144419	0.00746798	RXRA/CDK1/CCNB1	3
GO:0001894	tissue homeostasis	4/45	261/18866	0.00341711	0.0146447	0.00757287	PTGS2/BAX/SOD1/HSPB1	4
GO:0014066	regulation of phosphatidylinositol 3-kinase signaling	3/45	127/18866	0.00343944	0.0147142	0.00760878	MAPK1/NCF1/CCL5	3
GO:0050730	regulation of peptidyl-tyrosine phosphorylation	4/45	263/18866	0.00351154	0.0149095	0.00770978	NCF1/PRKCD/STAT3/CCL5	4
GO:0006921	cellular component disassembly involved in execution phase of apoptosis	2/45	37/18866	0.00351355	0.0149095	0.00770978	BAX/TOP2A	2
GO:0045070	positive regulation of viral genome replication	2/45	37/18866	0.00351355	0.0149095	0.00770978	TOP2A/CCL5	2
GO:0045730	respiratory burst	2/45	37/18866	0.00351355	0.0149095	0.00770978	MPO/NCF1	2
GO:0034763	negative regulation of transmembrane transport	3/45	128/18866	0.00351616	0.0149095	0.00770978	MMP9/PRKCB/FABP5	3
GO:0043406	positive regulation of MAP kinase activity	4/45	264/18866	0.00355941	0.0150663	0.00779087	MAPK1/RAF1/SOD1/CDK1	4
GO:0071482	cellular response to light stimulus	3/45	129/18866	0.00359392	0.0151856	0.00785254	PTGS2/BAX/PCNA	3
GO:0044003	modulation by symbiont of host process	2/45	38/18866	0.00370314	0.0155213	0.00802616	RXRA/CASP8	2
GO:0046466	membrane lipid catabolic process	2/45	38/18866	0.00370314	0.0155213	0.00802616	CYP1B1/PRKCD	2
GO:1901186	positive regulation of ERBB signaling pathway	2/45	38/18866	0.00370314	0.0155213	0.00802616	MMP9/NCF1	2
GO:0046883	regulation of hormone secretion	4/45	267/18866	0.00370572	0.0155213	0.00802616	ALOX5/ABAT/KLF7/CCL5	4
GO:0072331	signal transduction by p53 class mediator	4/45	267/18866	0.00370572	0.0155213	0.00802616	BAX/CDK1/CCNB1/PCNA	4
GO:0031348	negative regulation of defense response	4/45	269/18866	0.0038055	0.0158838	0.0082136	SOD1/ALOX5/GSTP1/PRKCD	4
GO:0090596	sensory organ morphogenesis	4/45	269/18866	0.0038055	0.0158838	0.0082136	BAX/MAPK1/SOD1/STAT3	4
GO:0010876	lipid localization	5/45	440/18866	0.00382529	0.0159387	0.00824199	RXRA/NCOA1/PRKCD/FABP5/PLA2G4A	5
GO:0010595	positive regulation of endothelial cell migration	3/45	132/18866	0.00383351	0.0159453	0.00824538	PTGS2/HSPB1/ALOX12	3
GO:0014037	Schwann cell differentiation	2/45	39/18866	0.00389741	0.016183	0.00836832	SOD1/CDK1	2
GO:0006839	mitochondrial transport	4/45	271/18866	0.00390709	0.0161952	0.00837462	HSP90AA1/BAX/CASP8/STAT3	4
GO:0006997	nucleus organization	3/45	133/18866	0.00391548	0.016202	0.00837814	CDK1/PRKCB/CCNB1	3
GO:0042391	regulation of membrane potential	5/45	443/18866	0.00393725	0.016264	0.00841022	BAX/JUN/SOD1/ALOX12/ABAT	5
GO:0006260	DNA replication	4/45	273/18866	0.00401051	0.0165382	0.00855199	JUN/CDK1/PCNA/CCNA2	4
GO:0050853	B cell receptor signaling pathway	3/45	135/18866	0.00408264	0.0168067	0.00869086	BAX/MAPK1/PRKCB	3
GO:0009314	response to radiation	5/45	447/18866	0.00409019	0.016809	0.00869201	PTGS2/BAX/HSPA5/THBD/PCNA	5
GO:0043254	regulation of protein-containing complex assembly	5/45	449/18866	0.00416823	0.0171004	0.00884273	HSP90AA1/BAX/RAF1/HSPA5/PRKCD	5
GO:0048568	embryonic organ development	5/45	451/18866	0.00424735	0.0173953	0.00899519	NCOA1/CASP8/MAPK1/SOD1/EGLN1	5
GO:0007618	mating	2/45	41/18866	0.0042999	0.0175208	0.0090601	NCOA1/ABAT	2
GO:0071548	response to dexamethasone	2/45	41/18866	0.0042999	0.0175208	0.0090601	PCNA/NR3C1	2
GO:1902042	negative regulation of extrinsic apoptotic signaling pathway via death domain receptors	2/45	41/18866	0.0042999	0.0175208	0.0090601	CASP8/RAF1	2
GO:0007548	sex differentiation	4/45	280/18866	0.00438712	0.0178459	0.00922822	NCOA1/BAX/SOD1/HSPA5	4
GO:0002433	immune response-regulating cell surface receptor signaling pathway involved in phagocytosis	3/45	139/18866	0.00442986	0.0179589	0.00928664	HSP90AA1/MAPK1/PRKCD	3
GO:0038096	Fc-gamma receptor signaling pathway involved in phagocytosis	3/45	139/18866	0.00442986	0.0179589	0.00928664	HSP90AA1/MAPK1/PRKCD	3
GO:0048246	macrophage chemotaxis	2/45	42/18866	0.00450807	0.0182294	0.00942654	MAPK1/CCL5	2
GO:0009411	response to UV	3/45	140/18866	0.00451938	0.0182294	0.00942654	PTGS2/BAX/PCNA	3
GO:0072655	establishment of protein localization to mitochondrion	3/45	140/18866	0.00451938	0.0182294	0.00942654	HSP90AA1/BAX/CASP8	3
GO:0043270	positive regulation of ion transport	4/45	284/18866	0.00461273	0.0185748	0.00960511	BAX/PRKCD/ABAT/CCL5	4
GO:0007292	female gamete generation	3/45	142/18866	0.00470171	0.0187761	0.00970923	PTGS2/CCNB1/TOP2A	3
GO:0030879	mammary gland development	3/45	142/18866	0.00470171	0.0187761	0.00970923	NCOA1/BAX/MAPK1	3
GO:0031333	negative regulation of protein-containing complex assembly	3/45	142/18866	0.00470171	0.0187761	0.00970923	RAF1/HSPA5/PRKCD	3
GO:0038094	Fc-gamma receptor signaling pathway	3/45	142/18866	0.00470171	0.0187761	0.00970923	HSP90AA1/MAPK1/PRKCD	3
GO:0009306	protein secretion	5/45	462/18866	0.00470185	0.0187761	0.00970923	RAF1/ALOX5/ABAT/KLF7/CCL5	5
GO:0046688	response to copper ion	2/45	43/18866	0.00472084	0.0187885	0.00971561	SOD1/CDK1	2
GO:0150077	regulation of neuroinflammatory response	2/45	43/18866	0.00472084	0.0187885	0.00971561	PTGS2/MMP9	2
GO:0043542	endothelial cell migration	4/45	286/18866	0.00472843	0.0187885	0.00971561	PTGS2/HSPB1/CYP1B1/ALOX12	4
GO:0035592	establishment of protein localization to extracellular region	5/45	463/18866	0.00474483	0.0188225	0.00973319	RAF1/ALOX5/ABAT/KLF7/CCL5	5
GO:0008286	insulin receptor signaling pathway	3/45	143/18866	0.00479452	0.0189257	0.0097866	PRKCB/CDK4/PRKCD	3
GO:0035296	regulation of tube diameter	3/45	143/18866	0.00479452	0.0189257	0.0097866	PTGS2/SOD1/ALOX12	3
GO:0097746	regulation of blood vessel diameter	3/45	143/18866	0.00479452	0.0189257	0.0097866	PTGS2/SOD1/ALOX12	3
GO:0010212	response to ionizing radiation	3/45	144/18866	0.00488844	0.0192017	0.00992931	BAX/HSPA5/THBD	3
GO:0035150	regulation of tube size	3/45	144/18866	0.00488844	0.0192017	0.00992931	PTGS2/SOD1/ALOX12	3
GO:0070585	protein localization to mitochondrion	3/45	144/18866	0.00488844	0.0192017	0.00992931	HSP90AA1/BAX/CASP8	3
GO:0060612	adipose tissue development	2/45	44/18866	0.00493817	0.0193338	0.0099976	CDK4/KLF7	2
GO:1905521	regulation of macrophage migration	2/45	44/18866	0.00493817	0.0193338	0.0099976	MAPK1/CCL5	2
GO:1902105	regulation of leukocyte differentiation	4/45	290/18866	0.00496566	0.0194098	0.0100369	JUN/CASP8/SOD1/IRF1	4
GO:0002431	Fc receptor mediated stimulatory signaling pathway	3/45	145/18866	0.00498347	0.0194161	0.0100402	HSP90AA1/MAPK1/PRKCD	3
GO:0071322	cellular response to carbohydrate stimulus	3/45	145/18866	0.00498347	0.0194161	0.0100402	RAF1/PRKCB/KLF7	3
GO:0071692	protein localization to extracellular region	5/45	470/18866	0.00505355	0.0196572	0.0101649	RAF1/ALOX5/ABAT/KLF7/CCL5	5
GO:0035094	response to nicotine	2/45	45/18866	0.00516005	0.0199744	0.0103289	MAPK1/ABAT	2
GO:0045429	positive regulation of nitric oxide biosynthetic process	2/45	45/18866	0.00516005	0.0199744	0.0103289	PTGS2/HSP90AA1	2
GO:1901028	regulation of mitochondrial outer membrane permeabilization involved in apoptotic signaling pathway	2/45	45/18866	0.00516005	0.0199744	0.0103289	BAX/CASP8	2
GO:0034976	response to endoplasmic reticulum stress	4/45	294/18866	0.0052108	0.0201383	0.0104136	BAX/JUN/HSPA5/ALOX5	4
GO:0071901	negative regulation of protein serine/threonine kinase activity	3/45	148/18866	0.00527524	0.0203546	0.0105255	HSPB1/GSTP1/PRKCD	3
GO:0006119	oxidative phosphorylation	3/45	149/18866	0.00537474	0.0206721	0.0106896	CDK1/CCNB1/CYCS	3
GO:0043524	negative regulation of neuron apoptotic process	3/45	149/18866	0.00537474	0.0206721	0.0106896	BAX/JUN/SOD1	3
GO:1904407	positive regulation of nitric oxide metabolic process	2/45	46/18866	0.00538645	0.020684	0.0106958	PTGS2/HSP90AA1	2
GO:0035264	multicellular organism growth	3/45	150/18866	0.00547537	0.0209918	0.010855	SOD1/CDK4/STAT3	3
GO:0006953	acute-phase response	2/45	47/18866	0.00561736	0.0213317	0.0110308	PTGS2/STAT3	2
GO:0014075	response to amine	2/45	47/18866	0.00561736	0.0213317	0.0110308	SOD1/CDK1	2
GO:0030225	macrophage differentiation	2/45	47/18866	0.00561736	0.0213317	0.0110308	CASP8/MMP9	2
GO:0035850	epithelial cell differentiation involved in kidney development	2/45	47/18866	0.00561736	0.0213317	0.0110308	MMP9/STAT1	2
GO:0045933	positive regulation of muscle contraction	2/45	47/18866	0.00561736	0.0213317	0.0110308	PTGS2/ABAT	2
GO:0070849	response to epidermal growth factor	2/45	47/18866	0.00561736	0.0213317	0.0110308	MAPK1/GSTP1	2
GO:0016202	regulation of striated muscle tissue development	3/45	153/18866	0.00578406	0.0219301	0.0113402	MAPK1/CDK1/CCNB1	3
GO:0008089	anterograde axonal transport	2/45	48/18866	0.00585274	0.0220166	0.0113849	SOD1/HSPB1	2
GO:0009409	response to cold	2/45	48/18866	0.00585274	0.0220166	0.0113849	HSP90AA1/CASP8	2
GO:0033628	regulation of cell adhesion mediated by integrin	2/45	48/18866	0.00585274	0.0220166	0.0113849	CYP1B1/CCL5	2
GO:0051972	regulation of telomerase activity	2/45	48/18866	0.00585274	0.0220166	0.0113849	HSP90AA1/MAPK1	2
GO:0060324	face development	2/45	48/18866	0.00585274	0.0220166	0.0113849	MAPK1/RAF1	2
GO:0014065	phosphatidylinositol 3-kinase signaling	3/45	154/18866	0.00588923	0.0221192	0.0114379	MAPK1/NCF1/CCL5	3
GO:0002673	regulation of acute inflammatory response	2/45	49/18866	0.00609259	0.0226737	0.0117247	PTGS2/GSTP1	2
GO:0009395	phospholipid catabolic process	2/45	49/18866	0.00609259	0.0226737	0.0117247	PRKCD/PLA2G4A	2
GO:0070231	T cell apoptotic process	2/45	49/18866	0.00609259	0.0226737	0.0117247	BAX/CCL5	2
GO:0090199	regulation of release of cytochrome c from mitochondria	2/45	49/18866	0.00609259	0.0226737	0.0117247	BAX/MMP9	2
GO:0000187	activation of MAPK activity	3/45	156/18866	0.00610301	0.0226737	0.0117247	MAPK1/SOD1/CDK1	3
GO:0030902	hindbrain development	3/45	156/18866	0.00610301	0.0226737	0.0117247	NCOA1/HSPA5/ABAT	3
GO:1901861	regulation of muscle tissue development	3/45	156/18866	0.00610301	0.0226737	0.0117247	MAPK1/CDK1/CCNB1	3
GO:0043271	negative regulation of ion transport	3/45	157/18866	0.00621163	0.023006	0.0118965	PTGS2/MMP9/ABAT	3
GO:0048634	regulation of muscle organ development	3/45	157/18866	0.00621163	0.023006	0.0118965	MAPK1/CDK1/CCNB1	3
GO:0001774	microglial cell activation	2/45	50/18866	0.00633687	0.0232433	0.0120192	JUN/IFNGR1	2
GO:0002269	leukocyte activation involved in inflammatory response	2/45	50/18866	0.00633687	0.0232433	0.0120192	JUN/IFNGR1	2
GO:0045104	intermediate filament cytoskeleton organization	2/45	50/18866	0.00633687	0.0232433	0.0120192	RAF1/SOD1	2
GO:0045646	regulation of erythrocyte differentiation	2/45	50/18866	0.00633687	0.0232433	0.0120192	STAT1/STAT3	2
GO:0097300	programmed necrotic cell death	2/45	50/18866	0.00633687	0.0232433	0.0120192	BAX/CASP8	2
GO:1904707	positive regulation of vascular associated smooth muscle cell proliferation	2/45	50/18866	0.00633687	0.0232433	0.0120192	JUN/MMP9	2
GO:0046034	ATP metabolic process	4/45	311/18866	0.00634348	0.0232433	0.0120192	CDK1/CCNB1/CYCS/STAT3	4
GO:0045103	intermediate filament-based process	2/45	51/18866	0.00658557	0.0239839	0.0124022	RAF1/SOD1	2
GO:0071354	cellular response to interleukin-6	2/45	51/18866	0.00658557	0.0239839	0.0124022	STAT1/STAT3	2
GO:0071675	regulation of mononuclear cell migration	2/45	51/18866	0.00658557	0.0239839	0.0124022	MAPK1/CCL5	2
GO:1903573	negative regulation of response to endoplasmic reticulum stress	2/45	51/18866	0.00658557	0.0239839	0.0124022	HSPA5/ALOX5	2
GO:0000723	telomere maintenance	3/45	161/18866	0.00665767	0.0242097	0.012519	HSP90AA1/MAPK1/PCNA	3
GO:0043467	regulation of generation of precursor metabolites and energy	3/45	162/18866	0.0067721	0.0245514	0.0126957	CDK1/CCNB1/STAT3	3
GO:2001236	regulation of extrinsic apoptotic signaling pathway	3/45	162/18866	0.0067721	0.0245514	0.0126957	CASP8/RAF1/GSTP1	3
GO:0000186	activation of MAPKK activity	2/45	52/18866	0.00683866	0.0247181	0.0127818	MAPK1/RAF1	2
GO:0071622	regulation of granulocyte chemotaxis	2/45	52/18866	0.00683866	0.0247181	0.0127818	MAPK1/CCL5	2
GO:0009267	cellular response to starvation	3/45	163/18866	0.00688769	0.0248578	0.0128541	JUN/MAPK1/HSPA5	3
GO:0043535	regulation of blood vessel endothelial cell migration	3/45	164/18866	0.00700445	0.0252413	0.0130524	PTGS2/HSPB1/ALOX12	3
GO:0071320	cellular response to cAMP	2/45	53/18866	0.00709613	0.0255333	0.0132034	HSPA5/AHR	2
GO:0006749	glutathione metabolic process	2/45	54/18866	0.00735795	0.0263568	0.0136293	SOD1/GSTP1	2
GO:0030857	negative regulation of epithelial cell differentiation	2/45	54/18866	0.00735795	0.0263568	0.0136293	MMP9/STAT1	2
GO:0032757	positive regulation of interleukin-8 production	2/45	54/18866	0.00735795	0.0263568	0.0136293	F3/STAT3	2
GO:0070371	ERK1 and ERK2 cascade	4/45	325/18866	0.00739123	0.0264366	0.0136705	JUN/MAPK1/GSTP1/CCL5	4
GO:0045931	positive regulation of mitotic cell cycle	3/45	168/18866	0.0074833	0.0267261	0.0138202	CDK1/CCNB1/CDK4	3
GO:0016125	sterol metabolic process	3/45	169/18866	0.00760597	0.0270278	0.0139762	RXRA/SOD1/CYP1B1	3
GO:0051100	negative regulation of binding	3/45	169/18866	0.00760597	0.0270278	0.0139762	BAX/JUN/PRKCD	3
GO:0042304	regulation of fatty acid biosynthetic process	2/45	55/18866	0.00762409	0.0270278	0.0139762	PTGS2/FABP5	2
GO:0070741	response to interleukin-6	2/45	55/18866	0.00762409	0.0270278	0.0139762	STAT1/STAT3	2
GO:0097345	mitochondrial outer membrane permeabilization	2/45	55/18866	0.00762409	0.0270278	0.0139762	BAX/CASP8	2
GO:0001655	urogenital system development	4/45	330/18866	0.00779157	0.0275808	0.0142622	RXRA/BAX/MMP9/STAT1	4
GO:0030856	regulation of epithelial cell differentiation	3/45	171/18866	0.00785489	0.027764	0.0143569	MMP9/STAT1/KLF7	3
GO:0010332	response to gamma radiation	2/45	56/18866	0.00789455	0.0277814	0.0143659	BAX/HSPA5	2
GO:0070228	regulation of lymphocyte apoptotic process	2/45	56/18866	0.00789455	0.0277814	0.0143659	BAX/CCL5	2
GO:0090183	regulation of kidney development	2/45	56/18866	0.00789455	0.0277814	0.0143659	MMP9/STAT1	2
GO:0050806	positive regulation of synaptic transmission	3/45	172/18866	0.00798115	0.028045	0.0145022	PTGS2/MAPK1/ABAT	3
GO:0006937	regulation of muscle contraction	3/45	173/18866	0.0081086	0.0284097	0.0146908	PTGS2/SOD1/ABAT	3
GO:0033209	tumor necrosis factor-mediated signaling pathway	3/45	173/18866	0.0081086	0.0284097	0.0146908	CASP8/STAT1/GSTP1	3
GO:0001541	ovarian follicle development	2/45	57/18866	0.00816929	0.0284562	0.0147148	BAX/SOD1	2
GO:0061005	cell differentiation involved in kidney development	2/45	57/18866	0.00816929	0.0284562	0.0147148	MMP9/STAT1	2
GO:0071398	cellular response to fatty acid	2/45	57/18866	0.00816929	0.0284562	0.0147148	CCNB1/CDK4	2
GO:1905517	macrophage migration	2/45	57/18866	0.00816929	0.0284562	0.0147148	MAPK1/CCL5	2
GO:0032200	telomere organization	3/45	174/18866	0.00823725	0.0286513	0.0148157	HSP90AA1/MAPK1/PCNA	3
GO:0002763	positive regulation of myeloid leukocyte differentiation	2/45	58/18866	0.0084483	0.0293005	0.0151514	JUN/CASP8	2
GO:1903793	positive regulation of anion transport	2/45	58/18866	0.0084483	0.0293005	0.0151514	PRKCD/ABAT	2
GO:0031663	lipopolysaccharide-mediated signaling pathway	2/45	59/18866	0.00873156	0.0300656	0.0155471	MAPK1/CCL5	2
GO:0043525	positive regulation of neuron apoptotic process	2/45	59/18866	0.00873156	0.0300656	0.0155471	BAX/JUN	2
GO:0045454	cell redox homeostasis	2/45	59/18866	0.00873156	0.0300656	0.0155471	MPO/NCF1	2
GO:0071385	cellular response to glucocorticoid stimulus	2/45	59/18866	0.00873156	0.0300656	0.0155471	GSTP1/NR3C1	2
GO:0098930	axonal transport	2/45	59/18866	0.00873156	0.0300656	0.0155471	SOD1/HSPB1	2
GO:0050994	regulation of lipid catabolic process	2/45	60/18866	0.00901904	0.0307905	0.0159219	CDK4/PRKCD	2
GO:0061077	chaperone-mediated protein folding	2/45	60/18866	0.00901904	0.0307905	0.0159219	HSPA5/HSPB1	2
GO:0061098	positive regulation of protein tyrosine kinase activity	2/45	60/18866	0.00901904	0.0307905	0.0159219	NCF1/CCL5	2
GO:0061900	glial cell activation	2/45	60/18866	0.00901904	0.0307905	0.0159219	JUN/IFNGR1	2
GO:0097755	positive regulation of blood vessel diameter	2/45	60/18866	0.00901904	0.0307905	0.0159219	SOD1/ALOX12	2
GO:1903428	positive regulation of reactive oxygen species biosynthetic process	2/45	60/18866	0.00901904	0.0307905	0.0159219	PTGS2/HSP90AA1	2
GO:1905330	regulation of morphogenesis of an epithelium	3/45	181/18866	0.00917165	0.031267	0.0161683	RXRA/STAT1/ALOX12	3
GO:0010574	regulation of vascular endothelial growth factor production	2/45	61/18866	0.00931073	0.0315618	0.0163208	PTGS2/CYP1B1	2
GO:1902041	regulation of extrinsic apoptotic signaling pathway via death domain receptors	2/45	61/18866	0.00931073	0.0315618	0.0163208	CASP8/RAF1	2
GO:1902110	positive regulation of mitochondrial membrane permeability involved in apoptotic process	2/45	61/18866	0.00931073	0.0315618	0.0163208	BAX/CASP8	2
GO:1903902	positive regulation of viral life cycle	2/45	61/18866	0.00931073	0.0315618	0.0163208	TOP2A/CCL5	2
GO:0010803	regulation of tumor necrosis factor-mediated signaling pathway	2/45	62/18866	0.0096066	0.0323818	0.0167448	CASP8/GSTP1	2
GO:0051851	modulation by host of symbiont process	2/45	62/18866	0.0096066	0.0323818	0.0167448	JUN/CCL5	2
GO:0071384	cellular response to corticosteroid stimulus	2/45	62/18866	0.0096066	0.0323818	0.0167448	GSTP1/NR3C1	2
GO:2001244	positive regulation of intrinsic apoptotic signaling pathway	2/45	62/18866	0.0096066	0.0323818	0.0167448	BAX/SOD1	2
GO:0050708	regulation of protein secretion	4/45	352/18866	0.00972312	0.0327286	0.0169241	ALOX5/ABAT/KLF7/CCL5	4
GO:0032613	interleukin-10 production	2/45	63/18866	0.00990663	0.0332066	0.0171713	PRKCD/STAT3	2
GO:0055008	cardiac muscle tissue morphogenesis	2/45	63/18866	0.00990663	0.0332066	0.0171713	RXRA/EGLN1	2
GO:1902686	mitochondrial outer membrane permeabilization involved in programmed cell death	2/45	63/18866	0.00990663	0.0332066	0.0171713	BAX/CASP8	2
GO:0008217	regulation of blood pressure	3/45	187/18866	0.0100201	0.0334469	0.0172956	PTGS2/SOD1/ABAT	3
GO:0045333	cellular respiration	3/45	187/18866	0.0100201	0.0334469	0.0172956	CDK1/CCNB1/CYCS	3
GO:0048639	positive regulation of developmental growth	3/45	187/18866	0.0100201	0.0334469	0.0172956	MAPK1/CDK1/CCNB1	3
GO:0070265	necrotic cell death	2/45	64/18866	0.0102108	0.034036	0.0176002	BAX/CASP8	2
GO:0043534	blood vessel endothelial cell migration	3/45	189/18866	0.0103128	0.0343283	0.0177514	PTGS2/HSPB1/ALOX12	3
GO:0006575	cellular modified amino acid metabolic process	3/45	190/18866	0.010461	0.034726	0.017957	SOD1/GSTP1/PLA2G4A	3
GO:0006687	glycosphingolipid metabolic process	2/45	65/18866	0.0105191	0.034726	0.017957	BAX/PRKCD	2
GO:0010573	vascular endothelial growth factor production	2/45	65/18866	0.0105191	0.034726	0.017957	PTGS2/CYP1B1	2
GO:0035773	insulin secretion involved in cellular response to glucose stimulus	2/45	65/18866	0.0105191	0.034726	0.017957	RAF1/KLF7	2
GO:0035794	positive regulation of mitochondrial membrane permeability	2/45	65/18866	0.0105191	0.034726	0.017957	BAX/CASP8	2
GO:0046782	regulation of viral transcription	2/45	65/18866	0.0105191	0.034726	0.017957	JUN/CCL5	2
GO:0010821	regulation of mitochondrion organization	3/45	191/18866	0.0106104	0.0349794	0.018088	BAX/CASP8/MMP9	3
GO:0006413	translational initiation	3/45	192/18866	0.0107611	0.035379	0.0182946	RXRA/HSPB1/CCL5	3
GO:0048015	phosphatidylinositol-mediated signaling	3/45	192/18866	0.0107611	0.035379	0.0182946	MAPK1/NCF1/CCL5	3
GO:1902108	regulation of mitochondrial membrane permeability involved in apoptotic process	2/45	66/18866	0.0108315	0.0355617	0.0183891	BAX/CASP8	2
GO:0036498	IRE1-mediated unfolded protein response	2/45	67/18866	0.011148	0.0364015	0.0188234	BAX/HSPA5	2
GO:0050918	positive chemotaxis	2/45	67/18866	0.011148	0.0364015	0.0188234	F3/CCL5	2
GO:1900015	regulation of cytokine production involved in inflammatory response	2/45	67/18866	0.011148	0.0364015	0.0188234	ALOX5/STAT3	2
GO:1905710	positive regulation of membrane permeability	2/45	67/18866	0.011148	0.0364015	0.0188234	BAX/CASP8	2
GO:0051098	regulation of binding	4/45	367/18866	0.011205	0.0364897	0.018869	BAX/JUN/MMP9/PRKCD	4
GO:0042098	T cell proliferation	3/45	195/18866	0.0112206	0.0364897	0.018869	BAX/IRF1/CCL5	3
GO:0050731	positive regulation of peptidyl-tyrosine phosphorylation	3/45	195/18866	0.0112206	0.0364897	0.018869	NCF1/STAT3/CCL5	3
GO:0030098	lymphocyte differentiation	4/45	368/18866	0.0113086	0.0367263	0.0189914	BAX/SOD1/IRF1/STAT3	4
GO:0048017	inositol lipid-mediated signaling	3/45	196/18866	0.0113762	0.0368461	0.0190533	MAPK1/NCF1/CCL5	3
GO:0071897	DNA biosynthetic process	3/45	196/18866	0.0113762	0.0368461	0.0190533	HSP90AA1/MAPK1/PCNA	3
GO:0045428	regulation of nitric oxide biosynthetic process	2/45	68/18866	0.0114685	0.0370949	0.019182	PTGS2/HSP90AA1	2
GO:0007004	telomere maintenance via telomerase	2/45	69/18866	0.0117931	0.0380934	0.0196983	HSP90AA1/MAPK1	2
GO:0018108	peptidyl-tyrosine phosphorylation	4/45	374/18866	0.0119439	0.0385286	0.0199233	NCF1/PRKCD/STAT3/CCL5	4
GO:0009755	hormone-mediated signaling pathway	3/45	200/18866	0.0120114	0.0386945	0.0200091	RXRA/NCOA1/NR3C1	3
GO:0002534	cytokine production involved in inflammatory response	2/45	70/18866	0.0121217	0.0388931	0.0201118	ALOX5/STAT3	2
GO:0006879	cellular iron ion homeostasis	2/45	70/18866	0.0121217	0.0388931	0.0201118	SOD1/EGLN1	2
GO:0008088	axo-dendritic transport	2/45	70/18866	0.0121217	0.0388931	0.0201118	SOD1/HSPB1	2
GO:0018212	peptidyl-tyrosine modification	4/45	377/18866	0.0122699	0.0393162	0.0203306	NCF1/PRKCD/STAT3/CCL5	4
GO:0009746	response to hexose	3/45	202/18866	0.0123365	0.0394769	0.0204137	PTGS2/RAF1/KLF7	3
GO:0033627	cell adhesion mediated by integrin	2/45	71/18866	0.0124543	0.0396423	0.0204992	CYP1B1/CCL5	2
GO:0035690	cellular response to drug	2/45	71/18866	0.0124543	0.0396423	0.0204992	NCOA1/HSPA5	2
GO:0042531	positive regulation of tyrosine phosphorylation of STAT protein	2/45	71/18866	0.0124543	0.0396423	0.0204992	STAT3/CCL5	2
GO:0061180	mammary gland epithelium development	2/45	71/18866	0.0124543	0.0396423	0.0204992	BAX/MAPK1	2
GO:0002791	regulation of peptide secretion	4/45	381/18866	0.0127136	0.040414	0.0208983	ALOX5/ABAT/KLF7/CCL5	4
GO:0006909	phagocytosis	4/45	382/18866	0.0128261	0.0407177	0.0210553	HSP90AA1/MAPK1/SOD1/PRKCD	4
GO:0042594	response to starvation	3/45	206/18866	0.0130019	0.041167	0.0212877	JUN/MAPK1/HSPA5	3
GO:0071383	cellular response to steroid hormone stimulus	3/45	206/18866	0.0130019	0.041167	0.0212877	RXRA/GSTP1/NR3C1	3
GO:0070227	lymphocyte apoptotic process	2/45	73/18866	0.0131314	0.0415222	0.0214713	BAX/CCL5	2
GO:0006066	alcohol metabolic process	4/45	385/18866	0.0131674	0.0415813	0.0215019	RXRA/SOD1/CYP1B1/PLA2G4A	4
GO:0021536	diencephalon development	2/45	74/18866	0.0134759	0.042388	0.0219191	NCOA1/BAX	2
GO:0032481	positive regulation of type I interferon production	2/45	74/18866	0.0134759	0.042388	0.0219191	STAT1/IRF1	2
GO:0046503	glycerolipid catabolic process	2/45	74/18866	0.0134759	0.042388	0.0219191	FABP5/PLA2G4A	2
GO:0002573	myeloid leukocyte differentiation	3/45	210/18866	0.0136876	0.0429976	0.0222343	JUN/CASP8/MMP9	3
GO:0015909	long-chain fatty acid transport	2/45	75/18866	0.0138243	0.0433136	0.0223977	FABP5/PLA2G4A	2
GO:0035019	somatic stem cell population maintenance	2/45	75/18866	0.0138243	0.0433136	0.0223977	RAF1/STAT3	2
GO:0043393	regulation of protein binding	3/45	211/18866	0.0138622	0.0433758	0.0224298	BAX/MMP9/PRKCD	3
GO:0006643	membrane lipid metabolic process	3/45	212/18866	0.014038	0.0438118	0.0226553	BAX/CYP1B1/PRKCD	3
GO:0051701	interaction with host	3/45	212/18866	0.014038	0.0438118	0.0226553	RXRA/CASP8/CDK1	3
GO:0006278	RNA-dependent DNA biosynthetic process	2/45	76/18866	0.0141766	0.0441294	0.0228195	HSP90AA1/MAPK1	2
GO:0060415	muscle tissue morphogenesis	2/45	76/18866	0.0141766	0.0441294	0.0228195	RXRA/EGLN1	2
GO:0045089	positive regulation of innate immune response	3/45	213/18866	0.0142152	0.0441923	0.022852	RAF1/PRKCD/CCL5	3
GO:0043523	regulation of neuron apoptotic process	3/45	214/18866	0.0143936	0.044689	0.0231089	BAX/JUN/SOD1	3
GO:0007422	peripheral nervous system development	2/45	77/18866	0.0145327	0.0450046	0.0232721	SOD1/CDK1	2
GO:1903201	regulation of oxidative stress-induced cell death	2/45	77/18866	0.0145327	0.0450046	0.0232721	SOD1/HSPB1	2
GO:0001895	retina homeostasis	2/45	78/18866	0.0148928	0.0460601	0.0238179	SOD1/HSPB1	2
GO:0010827	regulation of glucose transmembrane transport	2/45	79/18866	0.0152566	0.0470038	0.0243059	PRKCB/FABP5	2
GO:0043407	negative regulation of MAP kinase activity	2/45	79/18866	0.0152566	0.0470038	0.0243059	GSTP1/PRKCD	2
GO:1900034	regulation of cellular response to heat	2/45	79/18866	0.0152566	0.0470038	0.0243059	HSP90AA1/MAPK1	2
GO:0050670	regulation of lymphocyte proliferation	3/45	219/18866	0.0153049	0.0470919	0.0243515	AHR/IRF1/CCL5	3
GO:0032944	regulation of mononuclear cell proliferation	3/45	221/18866	0.0156784	0.0481793	0.0249138	AHR/IRF1/CCL5	3
GO:0001937	negative regulation of endothelial cell proliferation	2/45	81/18866	0.0159958	0.0489669	0.025321	STAT1/ALOX5	2
GO:0001960	negative regulation of cytokine-mediated signaling pathway	2/45	81/18866	0.0159958	0.0489669	0.025321	GSTP1/CCL5	2
GO:0010833	telomere maintenance via telomere lengthening	2/45	81/18866	0.0159958	0.0489669	0.025321	HSP90AA1/MAPK1	2
GO:0043583	ear development	3/45	224/18866	0.0162482	0.0496761	0.0256878	MAPK1/SOD1/CCNA2	3

## Sheet: Table S5-2 CC
Supplementary Table S5-2: Datailed information of Cellular components(CC) enrichment of common targets
ID	Description	GeneRatio	BgRatio	pvalue	p.adjust	qvalue	geneID	Count
GO:0000307	cyclin-dependent protein kinase holoenzyme complex	5/45	43/19559	4.62324e-08	7.21226e-06	4.42858e-06	CDK1/CCNB1/CDK4/PCNA/CCNA2	5
GO:1902554	serine/threonine protein kinase complex	5/45	89/19559	1.84314e-06	0.000143765	8.82765e-05	CDK1/CCNB1/CDK4/PCNA/CCNA2	5
GO:1902911	protein kinase complex	5/45	104/19559	3.98044e-06	0.000183662	0.000112775	CDK1/CCNB1/CDK4/PCNA/CCNA2	5
GO:0034774	secretory granule lumen	7/45	322/19559	8.14516e-06	0.000183662	0.000112775	HSP90AA1/MAPK1/ALOX5/MPO/GSTP1/PRKCD/FABP5	7
GO:0060205	cytoplasmic vesicle lumen	7/45	326/19559	8.82697e-06	0.000183662	0.000112775	HSP90AA1/MAPK1/ALOX5/MPO/GSTP1/PRKCD/FABP5	7
GO:0031983	vesicle lumen	7/45	328/19559	9.18527e-06	0.000183662	0.000112775	HSP90AA1/MAPK1/ALOX5/MPO/GSTP1/PRKCD/FABP5	7
GO:0101002	ficolin-1-rich granule	5/45	124/19559	9.41854e-06	0.000183662	0.000112775	HSP90AA1/MMP9/MAPK1/ALOX5/GSTP1	5
GO:1904813	ficolin-1-rich granule lumen	5/45	124/19559	9.41854e-06	0.000183662	0.000112775	HSP90AA1/MMP9/MAPK1/ALOX5/GSTP1	5
GO:0005775	vacuolar lumen	5/45	173/19559	4.68775e-05	0.000812543	0.00049893	HSP90AA1/MAPK1/MPO/PRKCD/FABP5	5
GO:0035578	azurophil granule lumen	4/45	91/19559	5.64578e-05	0.000880742	0.000540807	MAPK1/MPO/PRKCD/FABP5	4
GO:0061695	transferase complex, transferring phosphorus-containing groups	5/45	253/19559	0.000278746	0.00395312	0.00242735	CDK1/CCNB1/CDK4/PCNA/CCNA2	5
GO:0005766	primary lysosome	4/45	155/19559	0.000438995	0.00526794	0.0032347	MAPK1/MPO/PRKCD/FABP5	4
GO:0042582	azurophil granule	4/45	155/19559	0.000438995	0.00526794	0.0032347	MAPK1/MPO/PRKCD/FABP5	4
GO:0031143	pseudopodium	2/45	18/19559	0.000773577	0.00861986	0.0052929	MAPK1/RAF1	2
GO:0071682	endocytic vesicle lumen	2/45	20/19559	0.000957844	0.00996158	0.00611676	HSP90AA1/MPO	2
GO:0120111	neuron projection cytoplasm	3/45	87/19559	0.00105391	0.0102756	0.00630959	MAPK1/SOD1/HSPB1	3
GO:0031970	organelle envelope lumen	3/45	90/19559	0.0011625	0.0106677	0.00655032	SOD1/ALOX5/CYCS	3
GO:0005819	spindle	5/45	367/19559	0.00149307	0.0126133	0.007745	MAPK1/CDK1/HSPB1/CCNB1/NR3C1	5
GO:0031968	organelle outer membrane	4/45	218/19559	0.00156389	0.0126133	0.007745	PTGS2/BAX/CASP8/RAF1	4
GO:0019867	outer membrane	4/45	220/19559	0.00161709	0.0126133	0.007745	PTGS2/BAX/CASP8/RAF1	4
GO:0005667	transcription regulator complex	5/45	413/19559	0.00249962	0.0185686	0.0114018	RXRA/JUN/AHR/CDK4/STAT3	5
GO:0032839	dendrite cytoplasm	2/45	34/19559	0.00277088	0.019648	0.0120646	MAPK1/SOD1	2
GO:0034399	nuclear periphery	3/45	131/19559	0.00339307	0.0230139	0.0141313	ALOX5/PCNA/PRKCD	3
GO:0005635	nuclear envelope	5/45	473/19559	0.00446192	0.0278424	0.0170962	PTGS2/BAX/ALOX5/CDK4/PLA2G4A	5
GO:0005759	mitochondrial matrix	5/45	473/19559	0.00446192	0.0278424	0.0170962	SOD1/CDK1/CCNB1/NR3C1/ABAT	5
GO:0090575	RNA polymerase II transcription regulator complex	3/45	161/19559	0.00603032	0.0361819	0.022217	RXRA/JUN/STAT3	3
GO:0014069	postsynaptic density	4/45	337/19559	0.00739906	0.0423031	0.0259756	MAPK1/EGLN1/FABP5/STAT3	4
GO:1904115	axon cytoplasm	2/45	57/19559	0.00762303	0.0423031	0.0259756	SOD1/HSPB1	2
GO:0032279	asymmetric synapse	4/45	343/19559	0.00786403	0.0423031	0.0259756	MAPK1/EGLN1/FABP5/STAT3	4
GO:0099572	postsynaptic specialization	4/45	361/19559	0.00937371	0.0487433	0.0299301	MAPK1/EGLN1/FABP5/STAT3	4
GO:0005741	mitochondrial outer membrane	3/45	192/19559	0.00976454	0.0487918	0.0299599	BAX/CASP8/RAF1	3
GO:0098984	neuron to neuron synapse	4/45	368/19559	0.0100086	0.0487918	0.0299599	MAPK1/EGLN1/FABP5/STAT3	4

## Sheet: Table S5-3 MF
Supplementary Table S5-3: Datailed information of molecular functions(MF) enrichment of common targets
ID	Description	GeneRatio	BgRatio	pvalue	p.adjust	qvalue	geneID	Count
GO:0061629	RNA polymerase II-specific DNA-binding transcription factor binding	8/45	267/18352	2.44533e-07	6.57795e-05	3.73235e-05	RXRA/NCOA1/JUN/STAT1/PRKCB/HSPB1/PCNA/STAT3	8
GO:0035257	nuclear hormone receptor binding	6/45	144/18352	1.33085e-06	0.00015826	8.97974e-05	RXRA/NCOA1/STAT1/PRKCB/PCNA/STAT3	6
GO:0140297	DNA-binding transcription factor binding	8/45	347/18352	1.76498e-06	0.00015826	8.97974e-05	RXRA/NCOA1/JUN/STAT1/PRKCB/HSPB1/PCNA/STAT3	8
GO:0008353	RNA polymerase II CTD heptapeptide repeat kinase activity	3/45	12/18352	2.98444e-06	0.000200704	0.00011388	MAPK1/CDK1/CDK4	3
GO:0051427	hormone receptor binding	6/45	177/18352	4.40814e-06	0.000210168	0.00011925	RXRA/NCOA1/STAT1/PRKCB/PCNA/STAT3	6
GO:0016922	nuclear receptor binding	5/45	101/18352	4.68776e-06	0.000210168	0.00011925	RXRA/NCOA1/PRKCB/PCNA/STAT3	5
GO:0004879	nuclear receptor activity	4/45	52/18352	7.83514e-06	0.000263457	0.000149486	RXRA/AHR/NR3C1/STAT3	4
GO:0098531	ligand-activated transcription factor activity	4/45	52/18352	7.83514e-06	0.000263457	0.000149486	RXRA/AHR/NR3C1/STAT3	4
GO:0035173	histone kinase activity	3/45	17/18352	9.14579e-06	0.000273358	0.000155104	CDK1/PRKCB/CCNB1	3
GO:0019207	kinase regulator activity	6/45	216/18352	1.37713e-05	0.000350964	0.000199138	HSPB1/CCNB1/GSTP1/CDK4/CCNA2/CCL5	6
GO:0031072	heat shock protein binding	5/45	127/18352	1.43517e-05	0.000350964	0.000199138	BAX/CDK1/HSPA5/AHR/NR3C1	5
GO:0016702	oxidoreductase activity, acting on single donors with incorporation of molecular oxygen, incorporation of two atoms of oxygen	3/45	25/18352	3.05125e-05	0.000683989	0.000388098	PTGS2/ALOX5/ALOX12	3
GO:0016701	oxidoreductase activity, acting on single donors with incorporation of molecular oxygen	3/45	26/18352	3.44333e-05	0.000712505	0.000404278	PTGS2/ALOX5/ALOX12	3
GO:0035258	steroid hormone receptor binding	4/45	81/18352	4.57206e-05	0.000878488	0.000498457	NCOA1/PRKCB/PCNA/STAT3	4
GO:0016209	antioxidant activity	4/45	86/18352	5.78381e-05	0.00103723	0.000588528	PTGS2/SOD1/MPO/GSTP1	4
GO:0051213	dioxygenase activity	4/45	91/18352	7.21474e-05	0.00121298	0.000688248	PTGS2/ALOX5/ALOX12/EGLN1	4
GO:0019887	protein kinase regulator activity	5/45	185/18352	8.68817e-05	0.00137478	0.000780053	HSPB1/CCNB1/CDK4/CCNA2/CCL5	5
GO:0044389	ubiquitin-like protein ligase binding	6/45	316/18352	0.000115002	0.00171864	0.000975162	HSP90AA1/JUN/CASP8/STAT1/HSPA5/CCNB1	6
GO:0048020	CCR chemokine receptor binding	3/45	47/18352	0.000207152	0.00293284	0.0016641	STAT1/STAT3/CCL5	3
GO:0016538	cyclin-dependent protein serine/threonine kinase regulator activity	3/45	50/18352	0.000249113	0.00335058	0.00190113	CCNB1/CDK4/CCNA2	3
GO:0004601	peroxidase activity	3/45	52/18352	0.000279928	0.00358574	0.00203456	PTGS2/MPO/GSTP1	3
GO:0005080	protein kinase C binding	3/45	55/18352	0.000330601	0.00402422	0.00228336	PRKCB/HSPB1/TOP2A	3
GO:0016684	oxidoreductase activity, acting on peroxide as acceptor	3/45	56/18352	0.000348717	0.00402422	0.00228336	PTGS2/MPO/GSTP1	3
GO:0020037	heme binding	4/45	138/18352	0.000359039	0.00402422	0.00228336	PTGS2/CYP1B1/MPO/CYCS	4
GO:0046906	tetrapyrrole binding	4/45	148/18352	0.000467986	0.00503553	0.00285718	PTGS2/CYP1B1/MPO/CYCS	4
GO:0005506	iron ion binding	4/45	151/18352	0.000504811	0.00522285	0.00296346	CYP1B1/ALOX5/ALOX12/EGLN1	4
GO:0004674	protein serine/threonine kinase activity	6/45	435/18352	0.000637895	0.00618925	0.0035118	MAPK1/RAF1/CDK1/PRKCB/CDK4/PRKCD	6
GO:0042379	chemokine receptor binding	3/45	70/18352	0.000672332	0.00618925	0.0035118	STAT1/STAT3/CCL5	3
GO:0004697	protein kinase C activity	2/45	16/18352	0.000690251	0.00618925	0.0035118	PRKCB/PRKCD	2
GO:0004698	calcium-dependent protein kinase C activity	2/45	16/18352	0.000690251	0.00618925	0.0035118	PRKCB/PRKCD	2
GO:0033293	monocarboxylic acid binding	3/45	72/18352	0.000730014	0.00633464	0.0035943	RXRA/GSTP1/FABP5	3
GO:0001972	retinoic acid binding	2/45	20/18352	0.0010861	0.00885336	0.00502343	RXRA/FABP5	2
GO:0070182	DNA polymerase binding	2/45	20/18352	0.0010861	0.00885336	0.00502343	HSP90AA1/PCNA	2
GO:0019902	phosphatase binding	4/45	194/18352	0.00128551	0.0101707	0.00577088	MAPK1/SOD1/STAT1/STAT3	4
GO:0009931	calcium-dependent protein serine/threonine kinase activity	2/45	23/18352	0.00143948	0.0110634	0.00627744	PRKCB/PRKCD	2
GO:0010857	calcium-dependent protein kinase activity	2/45	24/18352	0.0015679	0.0117157	0.00664752	PRKCB/PRKCD	2
GO:0004896	cytokine receptor activity	3/45	97/18352	0.00172928	0.0125723	0.00713359	IL10RB/F3/IFNGR1	3
GO:0031406	carboxylic acid binding	4/45	212/18352	0.00178022	0.0126021	0.00715045	RXRA/GSTP1/EGLN1/FABP5	4
GO:0003707	steroid hormone receptor activity	2/45	26/18352	0.00184051	0.0126948	0.00720309	RXRA/NR3C1	2
GO:0044183	protein folding chaperone	2/45	27/18352	0.00198466	0.0133468	0.00757304	HSPA5/HSPB1	2
GO:0051087	chaperone binding	3/45	104/18352	0.00211049	0.0136086	0.00772157	BAX/SOD1/HSPA5	3
GO:0035035	histone acetyltransferase binding	2/45	28/18352	0.002134	0.0136086	0.00772157	STAT1/PCNA	2
GO:0043177	organic acid binding	4/45	224/18352	0.00217535	0.0136086	0.00772157	RXRA/GSTP1/EGLN1/FABP5	4
GO:0004693	cyclin-dependent protein serine/threonine kinase activity	2/45	29/18352	0.00228851	0.0136802	0.00776219	CDK1/CDK4	2
GO:0097472	cyclin-dependent protein kinase activity	2/45	29/18352	0.00228851	0.0136802	0.00776219	CDK1/CDK4	2
GO:0030332	cyclin binding	2/45	30/18352	0.00244816	0.0143164	0.00812318	CDK1/CDK4	2
GO:0005164	tumor necrosis factor receptor binding	2/45	31/18352	0.00261293	0.0149548	0.00848543	CASP8/STAT1	2
GO:0005501	retinoid binding	2/45	36/18352	0.00351266	0.0196855	0.0111696	RXRA/FABP5	2
GO:0019840	isoprenoid binding	2/45	37/18352	0.00370761	0.020354	0.011549	RXRA/FABP5	2
GO:0005504	fatty acid binding	2/45	39/18352	0.00411233	0.0221243	0.0125534	GSTP1/FABP5	2
GO:0005126	cytokine receptor binding	4/45	271/18352	0.00430761	0.0227205	0.0128917	CASP8/STAT1/STAT3/CCL5	4
GO:0140375	immune receptor activity	3/45	135/18352	0.00440831	0.0228045	0.0129394	IL10RB/F3/IFNGR1	3
GO:0030331	estrogen receptor binding	2/45	42/18352	0.00475607	0.0232615	0.0131987	NCOA1/PCNA	2
GO:0030544	Hsp70 protein binding	2/45	42/18352	0.00475607	0.0232615	0.0131987	BAX/CDK1	2
GO:0051879	Hsp90 protein binding	2/45	42/18352	0.00475607	0.0232615	0.0131987	AHR/NR3C1	2
GO:0001046	core promoter sequence-specific DNA binding	2/45	46/18352	0.00568181	0.027293	0.0154861	STAT1/NR3C1	2
GO:0019903	protein phosphatase binding	3/45	149/18352	0.00579976	0.0273708	0.0155303	SOD1/STAT1/STAT3	3
GO:0031625	ubiquitin protein ligase binding	4/45	297/18352	0.00594606	0.0275774	0.0156475	HSP90AA1/JUN/CASP8/HSPA5	4
GO:0032266	phosphatidylinositol-3-phosphate binding	2/45	48/18352	0.00617316	0.0276763	0.0157036	NCF1/PLA2G4A	2
GO:0032813	tumor necrosis factor receptor superfamily binding	2/45	48/18352	0.00617316	0.0276763	0.0157036	CASP8/STAT1	2
GO:0016705	oxidoreductase activity, acting on paired donors, with incorporation or reduction of molecular oxygen	3/45	162/18352	0.00730327	0.0322062	0.0182739	PTGS2/CYP1B1/EGLN1	3
GO:0030374	nuclear receptor transcription coactivator activity	2/45	54/18352	0.00775881	0.0336632	0.0191006	NCOA1/PRKCB	2
GO:0097110	scaffold protein binding	2/45	60/18352	0.00950801	0.0405977	0.0230353	HSP90AA1/CASP8	2

## Sheet: Table S5-4 KEGG
Supplementary Table S5-4: Datailed information of KEGG pathways enrichment of common targets
ID	Description	GeneRatio	BgRatio	pvalue	p.adjust	qvalue	geneID	Count
hsa05200	Pathways in cancer	15/40	327/5894	1.0452e-10	1.13927e-08	6.27122e-09	PTGS2/RXRA/BAX/JUN/CASP8/MMP9/MAPK1/RAF1/STAT1/PRKCB/GSTP1/CDK4/CYCS/EGLN1/STAT3	15
hsa05161	Hepatitis B	12/43	162/8105	2.42568e-11	4.94838e-09	2.11928e-09	BAX/JUN/CASP8/MMP9/MAPK1/RAF1/STAT1/PRKCB/PCNA/CYCS/CCNA2/STAT3	12
hsa04933	AGE-RAGE signaling pathway in diabetic complications	10/43	100/8105	7.07937e-11	7.22096e-09	3.09257e-09	BAX/JUN/MAPK1/STAT1/F3/PRKCB/THBD/CDK4/PRKCD/STAT3	10
hsa05417	Lipid and atherosclerosis	12/43	215/8105	6.64585e-10	4.51918e-08	1.93546e-08	RXRA/HSP90AA1/BAX/JUN/CASP8/MMP9/MAPK1/HSPA5/NCF1/CYCS/STAT3/CCL5	12
hsa05167	Kaposi sarcoma-associated herpesvirus infection	11/43	193/8105	3.1065e-09	1.58431e-07	6.78524e-08	PTGS2/BAX/JUN/CASP8/MAPK1/RAF1/STAT1/IFNGR1/CDK4/CYCS/STAT3	11
hsa05164	Influenza A	10/43	172/8105	1.4933e-08	5.29063e-07	2.26585e-07	BAX/CASP8/MAPK1/RAF1/STAT1/PRKCB/IFNGR1/CDK4/CYCS/CCL5	10
hsa05163	Human cytomegalovirus infection	11/43	225/8105	1.55607e-08	5.29063e-07	2.26585e-07	PTGS2/BAX/CASP8/MAPK1/IL10RB/RAF1/PRKCB/CDK4/CYCS/STAT3/CCL5	11
hsa04625	C-type lectin receptor signaling pathway	8/43	104/8105	5.60171e-08	1.6325e-06	6.99161e-07	PTGS2/JUN/CASP8/MAPK1/RAF1/STAT1/IRF1/PRKCD	8
hsa04659	Th17 cell differentiation	8/43	107/8105	7.00682e-08	1.78674e-06	7.65218e-07	RXRA/HSP90AA1/JUN/MAPK1/STAT1/IFNGR1/AHR/STAT3	8
hsa05223	Non-small cell lung cancer	7/43	72/8105	8.10057e-08	1.83613e-06	7.86371e-07	RXRA/BAX/MAPK1/RAF1/PRKCB/CDK4/STAT3	7
hsa05160	Hepatitis C	9/43	157/8105	9.8024e-08	1.85926e-06	7.96275e-07	RXRA/BAX/CASP8/MAPK1/RAF1/STAT1/CDK4/CYCS/STAT3	9
hsa05145	Toxoplasmosis	8/43	112/8105	1.00254e-07	1.85926e-06	7.96275e-07	CASP8/MAPK1/IL10RB/STAT1/IFNGR1/ALOX5/CYCS/STAT3	8
hsa05140	Leishmaniasis	7/43	77/8105	1.2968e-07	2.20455e-06	9.44158e-07	PTGS2/JUN/MAPK1/STAT1/PRKCB/IFNGR1/NCF1	7
hsa04370	VEGF signaling pathway	6/43	59/8105	5.67668e-07	8.90802e-06	3.8151e-06	PTGS2/MAPK1/RAF1/PRKCB/HSPB1/PLA2G4A	6
hsa05170	Human immunodeficiency virus 1 infection	9/43	212/8105	1.25992e-06	1.83588e-05	7.86263e-06	BAX/JUN/CASP8/MAPK1/RAF1/CDK1/PRKCB/CCNB1/CYCS	9
hsa04668	TNF signaling pathway	7/43	112/8105	1.70356e-06	2.30771e-05	9.88339e-06	PTGS2/JUN/CASP8/MMP9/MAPK1/IRF1/CCL5	7
hsa01524	Platinum drug resistance	6/43	73/8105	2.02991e-06	2.30771e-05	9.88339e-06	BAX/CASP8/MAPK1/TOP2A/GSTP1/CYCS	6
hsa04115	p53 signaling pathway	6/43	73/8105	2.02991e-06	2.30771e-05	9.88339e-06	BAX/CASP8/CDK1/CCNB1/CDK4/CYCS	6
hsa04726	Serotonergic synapse	7/43	115/8105	2.03622e-06	2.30771e-05	9.88339e-06	PTGS2/MAPK1/RAF1/PRKCB/ALOX5/ALOX12/PLA2G4A	7
hsa05212	Pancreatic cancer	6/43	76/8105	2.57636e-06	2.7662e-05	1.1847e-05	BAX/MAPK1/RAF1/STAT1/CDK4/STAT3	6
hsa05152	Tuberculosis	8/43	180/8105	3.7798e-06	3.8554e-05	1.65118e-05	BAX/CASP8/MAPK1/IL10RB/RAF1/STAT1/IFNGR1/CYCS	8
hsa04062	Chemokine signaling pathway	8/43	192/8105	6.10609e-06	5.93163e-05	2.54038e-05	MAPK1/RAF1/STAT1/PRKCB/NCF1/PRKCD/STAT3/CCL5	8
hsa05235	PD-L1 expression and PD-1 checkpoint pathway in cancer	6/43	89/8105	6.50706e-06	6.03382e-05	2.58414e-05	JUN/MAPK1/RAF1/STAT1/IFNGR1/STAT3	6
hsa04915	Estrogen signaling pathway	7/43	138/8105	6.88096e-06	6.10311e-05	2.61382e-05	HSP90AA1/NCOA1/JUN/MMP9/MAPK1/RAF1/PRKCD	7
hsa05162	Measles	7/43	139/8105	7.21751e-06	6.13488e-05	2.62743e-05	BAX/JUN/CASP8/STAT1/CDK4/CYCS/STAT3	7
hsa04912	GnRH signaling pathway	6/43	93/8105	8.40224e-06	6.75459e-05	2.89283e-05	JUN/MAPK1/RAF1/PRKCB/PRKCD/PLA2G4A	6
hsa05169	Epstein-Barr virus infection	8/43	202/8105	8.88127e-06	6.75459e-05	2.89283e-05	BAX/JUN/CASP8/STAT1/CDK4/CYCS/CCNA2/STAT3	8
hsa04657	IL-17 signaling pathway	6/43	94/8105	8.9399e-06	6.75459e-05	2.89283e-05	PTGS2/HSP90AA1/JUN/CASP8/MMP9/MAPK1	6
hsa05203	Viral carcinogenesis	8/43	204/8105	9.54835e-06	6.95666e-05	2.97937e-05	BAX/JUN/CASP8/MAPK1/CDK1/CDK4/CCNA2/STAT3	8
hsa04666	Fc gamma R-mediated phagocytosis	6/43	97/8105	1.07227e-05	7.54285e-05	3.23043e-05	MAPK1/RAF1/PRKCB/NCF1/PRKCD/PLA2G4A	6
hsa01522	Endocrine resistance	6/43	98/8105	1.13772e-05	7.73648e-05	3.31335e-05	BAX/JUN/MMP9/MAPK1/RAF1/CDK4	6
hsa04914	Progesterone-mediated oocyte maturation	6/43	100/8105	1.27833e-05	8.41225e-05	3.60277e-05	HSP90AA1/MAPK1/RAF1/CDK1/CCNB1/CCNA2	6
hsa04217	Necroptosis	7/43	159/8105	1.74383e-05	0.000111169	4.76111e-05	HSP90AA1/BAX/CASP8/STAT1/IFNGR1/STAT3/PLA2G4A	7
hsa05221	Acute myeloid leukemia	5/43	67/8105	2.50509e-05	0.00015486	6.6323e-05	MAPK1/RAF1/MPO/CCNA2/STAT3	5
hsa04917	Prolactin signaling pathway	5/43	70/8105	3.10274e-05	0.000186165	7.97299e-05	MAPK1/RAF1/STAT1/IRF1/STAT3	5
hsa04919	Thyroid hormone signaling pathway	6/43	121/8105	3.79483e-05	0.000221184	9.4728e-05	RXRA/NCOA1/MAPK1/RAF1/STAT1/PRKCB	6
hsa04621	NOD-like receptor signaling pathway	7/43	181/8105	4.02839e-05	0.000228275	9.7765e-05	HSP90AA1/JUN/CASP8/MAPK1/STAT1/PRKCD/CCL5	7
hsa05214	Glioma	5/43	75/8105	4.33888e-05	0.000239225	0.000102454	BAX/MAPK1/RAF1/PRKCB/CDK4	5
hsa05165	Human papillomavirus infection	9/43	331/8105	4.67242e-05	0.000250835	0.000107427	PTGS2/BAX/CASP8/MAPK1/RAF1/STAT1/IRF1/CDK4/CCNA2	9
hsa01521	EGFR tyrosine kinase inhibitor resistance	5/43	79/8105	5.57775e-05	0.000291759	0.000124954	BAX/MAPK1/RAF1/PRKCB/STAT3	5
hsa05219	Bladder cancer	4/43	41/8105	6.03133e-05	0.000307598	0.000131737	MMP9/MAPK1/RAF1/CDK4	4
hsa04210	Apoptosis	6/43	136/8105	7.3148e-05	0.000363956	0.000155874	BAX/JUN/CASP8/MAPK1/RAF1/CYCS	6
hsa05020	Prion disease	8/43	273/8105	7.77448e-05	0.000377618	0.000161725	BAX/MAPK1/SOD1/HSPA5/NCF1/PRKCD/CYCS/CCL5	8
hsa05418	Fluid shear stress and atherosclerosis	6/43	139/8105	8.26028e-05	0.000388812	0.000166519	HSP90AA1/JUN/MMP9/THBD/NCF1/GSTP1	6
hsa05210	Colorectal cancer	5/43	86/8105	8.38615e-05	0.000388812	0.000166519	BAX/JUN/MAPK1/RAF1/CYCS	5
hsa05224	Breast cancer	6/43	147/8105	0.000112657	0.000510712	0.000218726	NCOA1/BAX/JUN/MAPK1/RAF1/CDK4	6
hsa05222	Small cell lung cancer	5/43	92/8105	0.00011567	0.000512972	0.000219694	PTGS2/RXRA/BAX/CDK4/CYCS	5
hsa04913	Ovarian steroidogenesis	4/43	51/8105	0.000143213	0.000618687	0.000264969	PTGS2/CYP1B1/ALOX5/PLA2G4A	4
hsa04921	Oxytocin signaling pathway	6/43	154/8105	0.000145573	0.000618687	0.000264969	PTGS2/JUN/MAPK1/RAF1/PRKCB/PLA2G4A	6
hsa05215	Prostate cancer	5/43	97/8105	0.000148648	0.000618859	0.000265043	HSP90AA1/MMP9/MAPK1/RAF1/GSTP1	5
hsa05231	Choline metabolism in cancer	5/43	98/8105	0.000156028	0.000625033	0.000267687	JUN/MAPK1/RAF1/PRKCB/PLA2G4A	5
hsa04218	Cellular senescence	6/43	156/8105	0.000156258	0.000625033	0.000267687	MAPK1/RAF1/CDK1/CCNB1/CDK4/CCNA2	6
hsa05142	Chagas disease	5/43	102/8105	0.000188394	0.000739085	0.000316533	JUN/CASP8/MAPK1/IFNGR1/CCL5	5
hsa04620	Toll-like receptor signaling pathway	5/43	104/8105	0.000206385	0.000794388	0.000340218	JUN/CASP8/MAPK1/STAT1/CCL5	5
hsa05225	Hepatocellular carcinoma	6/43	168/8105	0.00023415	0.000884568	0.00037884	BAX/MAPK1/RAF1/PRKCB/GSTP1/CDK4	6
hsa04066	HIF-1 signaling pathway	5/43	109/8105	0.000257111	0.000953648	0.000408425	MAPK1/PRKCB/IFNGR1/EGLN1/STAT3	5
hsa04730	Long-term depression	4/43	60/8105	0.000269947	0.000983377	0.000421157	MAPK1/RAF1/PRKCB/PLA2G4A	4
hsa00590	Arachidonic acid metabolism	4/43	61/8105	0.000287782	0.00102996	0.000441106	PTGS2/ALOX5/ALOX12/PLA2G4A	4
hsa05132	Salmonella infection	7/43	249/8105	0.000296987	0.00104458	0.000447367	HSP90AA1/BAX/JUN/CASP8/MAPK1/RAF1/CYCS	7
hsa05321	Inflammatory bowel disease	4/43	65/8105	0.000367662	0.00127124	0.000544442	JUN/STAT1/IFNGR1/STAT3	4
hsa04722	Neurotrophin signaling pathway	5/43	119/8105	0.000386523	0.00129263	0.000553605	BAX/JUN/MAPK1/RAF1/PRKCD	5
hsa04935	Growth hormone synthesis, secretion and action	5/43	119/8105	0.000386523	0.00129263	0.000553605	MAPK1/RAF1/STAT1/PRKCB/STAT3	5
hsa04664	Fc epsilon RI signaling pathway	4/43	68/8105	0.000437177	0.00143845	0.000616056	MAPK1/RAF1/ALOX5/PLA2G4A	4
hsa05211	Renal cell carcinoma	4/43	69/8105	0.0004623	0.00148942	0.000637882	JUN/MAPK1/RAF1/EGLN1	4
hsa04110	Cell cycle	5/43	124/8105	0.000467268	0.00148942	0.000637882	CDK1/CCNB1/CDK4/PCNA/CCNA2	5
hsa04380	Osteoclast differentiation	5/43	128/8105	0.00054055	0.00168099	0.000719929	JUN/MAPK1/STAT1/IFNGR1/NCF1	5
hsa05218	Melanoma	4/43	72/8105	0.00054385	0.00168099	0.000719929	BAX/MAPK1/RAF1/CDK4	4
hsa04215	Apoptosis - multiple species	3/43	32/8105	0.000619816	0.0018872	0.000808244	BAX/CASP8/CYCS	3
hsa04270	Vascular smooth muscle contraction	5/43	133/8105	0.000643961	0.00193188	0.000827381	MAPK1/RAF1/PRKCB/PRKCD/PLA2G4A	5
hsa05220	Chronic myeloid leukemia	4/43	76/8105	0.000667879	0.0019746	0.000845674	BAX/MAPK1/RAF1/CDK4	4
hsa05022	Pathways of neurodegeneration - multiple diseases	9/43	475/8105	0.000712253	0.00207571	0.000888978	PTGS2/BAX/CASP8/MAPK1/RAF1/SOD1/HSPA5/PRKCB/CYCS	9
hsa04662	B cell receptor signaling pathway	4/43	82/8105	0.000889771	0.00255653	0.0010949	JUN/MAPK1/RAF1/PRKCB	4
hsa05216	Thyroid cancer	3/43	37/8105	0.000953203	0.00270074	0.00115666	RXRA/BAX/MAPK1	3
hsa04012	ErbB signaling pathway	4/43	85/8105	0.00101824	0.0028455	0.00121866	JUN/MAPK1/RAF1/PRKCB	4
hsa05206	MicroRNAs in cancer	7/43	310/8105	0.00110114	0.00301682	0.00129203	PTGS2/MMP9/MAPK1/RAF1/PRKCB/CYP1B1/STAT3	7
hsa04932	Non-alcoholic fatty liver disease	5/43	150/8105	0.00110912	0.00301682	0.00129203	RXRA/BAX/JUN/CASP8/CYCS	5
hsa04540	Gap junction	4/43	88/8105	0.00115926	0.00311169	0.00133267	MAPK1/RAF1/CDK1/PRKCB	4
hsa04658	Th1 and Th2 cell differentiation	4/43	92/8105	0.00136791	0.00362408	0.00155211	JUN/MAPK1/STAT1/IFNGR1	4
hsa04630	JAK-STAT signaling pathway	5/43	162/8105	0.00156287	0.0040875	0.00175058	IL10RB/RAF1/STAT1/IFNGR1/STAT3	5
hsa04750	Inflammatory mediator regulation of TRP channels	4/43	98/8105	0.0017282	0.00445614	0.00190846	PRKCB/PRKCD/ALOX12/PLA2G4A	4
hsa05131	Shigellosis	6/43	246/8105	0.0017475	0.00445614	0.00190846	BAX/JUN/MAPK1/PRKCD/CYCS/CCL5	6
hsa04660	T cell receptor signaling pathway	4/43	104/8105	0.00214984	0.0054144	0.00231886	JUN/MAPK1/RAF1/CDK4	4
hsa04928	Parathyroid hormone synthesis, secretion and action	4/43	106/8105	0.00230489	0.00573412	0.00245579	RXRA/MAPK1/RAF1/PRKCB	4
hsa04613	Neutrophil extracellular trap formation	5/43	190/8105	0.00313797	0.00771261	0.00330313	MAPK1/RAF1/PRKCB/MPO/NCF1	5
hsa05202	Transcriptional misregulation in cancer	5/43	192/8105	0.00328276	0.00797242	0.0034144	RXRA/BAX/MMP9/MPO/CCNA2	5
hsa05213	Endometrial cancer	3/43	58/8105	0.00350351	0.00831508	0.00356115	BAX/MAPK1/RAF1	3
hsa04071	Sphingolipid signaling pathway	4/43	119/8105	0.00350538	0.00831508	0.00356115	BAX/MAPK1/RAF1/PRKCB	4
hsa05130	Pathogenic Escherichia coli infection	5/43	197/8105	0.00366583	0.00859574	0.00368135	BAX/JUN/CASP8/MAPK1/CYCS	5
hsa04010	MAPK signaling pathway	6/43	294/8105	0.00425786	0.00987049	0.0042273	JUN/MAPK1/RAF1/PRKCB/HSPB1/PLA2G4A	6
hsa05205	Proteoglycans in cancer	5/43	205/8105	0.00434438	0.0099579	0.00426474	MMP9/MAPK1/RAF1/PRKCB/STAT3	5
hsa04929	GnRH secretion	3/43	64/8105	0.0046275	0.0104859	0.00449088	MAPK1/RAF1/PRKCB	3
hsa04926	Relaxin signaling pathway	4/43	129/8105	0.00467755	0.0104859	0.00449088	JUN/MMP9/MAPK1/RAF1	4
hsa04068	FoxO signaling pathway	4/43	131/8105	0.00494012	0.0108364	0.00464097	MAPK1/RAF1/CCNB1/STAT3	4
hsa04650	Natural killer cell mediated cytotoxicity	4/43	131/8105	0.00494012	0.0108364	0.00464097	MAPK1/RAF1/PRKCB/IFNGR1	4
hsa04720	Long-term potentiation	3/43	67/8105	0.00526236	0.0114204	0.00489111	MAPK1/RAF1/PRKCB	3
hsa05166	Human T-cell leukemia virus 1 infection	5/43	219/8105	0.00574167	0.0123295	0.00528043	BAX/JUN/MAPK1/CDK4/CCNA2	5
hsa05171	Coronavirus disease - COVID-19	5/43	232/8105	0.00730087	0.0155143	0.00664443	JUN/MAPK1/STAT1/PRKCB/STAT3	5
hsa05133	Pertussis	3/43	76/8105	0.00747159	0.0157135	0.0067297	JUN/MAPK1/IRF1	3
hsa05226	Gastric cancer	4/43	149/8105	0.00776196	0.0161576	0.0069199	RXRA/BAX/MAPK1/RAF1	4
hsa05204	Chemical carcinogenesis	3/43	83/8105	0.00951796	0.0196128	0.00839969	PTGS2/CYP1B1/GSTP1	3
hsa04916	Melanogenesis	3/43	101/8105	0.0161638	0.0328837	0.0140833	MAPK1/RAF1/PRKCB	3
hsa04960	Aldosterone-regulated sodium reabsorption	2/43	37/8105	0.0162807	0.0328837	0.0140833	MAPK1/PRKCB	2
hsa04931	Insulin resistance	3/43	108/8105	0.0193024	0.0386047	0.0165335	PRKCB/PRKCD/STAT3	3
hsa04510	Focal adhesion	4/43	201/8105	0.0213102	0.0422066	0.0180761	JUN/MAPK1/RAF1/PRKCB	4
hsa05415	Diabetic cardiomyopathy	4/43	203/8105	0.0220099	0.0428084	0.0183338	MMP9/PRKCB/NCF1/PRKCD	4
hsa04670	Leukocyte transendothelial migration	3/43	114/8105	0.0222436	0.0428084	0.0183338	MMP9/PRKCB/NCF1	3
hsa04724	Glutamatergic synapse	3/43	114/8105	0.0222436	0.0428084	0.0183338	MAPK1/PRKCB/PLA2G4A	3
hsa04930	Type II diabetes mellitus	2/43	46/8105	0.0245531	0.0468115	0.0200483	MAPK1/PRKCD	2
hsa04973	Carbohydrate digestion and absorption	2/43	47/8105	0.0255591	0.0482784	0.0206765	PRKCB/MGAM	2
